# Supplementary material for: Aberrant DNA methylation and overexpression of NR0B1 are prognostic biomarkers in KEAP1-mutant lung adenocarcinomas
Source: Discov Oncol. 2025 Aug 27;16:1641. doi: 10.1007/s12672-025-03484-1 (PMC12391575; doi:10.1007/s12672-025-03484-1)
Supplement: Supplementary file 2 — Supplementary Material 2. [file 12672_2025_3484_MOESM2_ESM.xlsx]

## Sheet: DEGs
Gene symbol	Log Fc	P-value	FDR (BH)
AKR1C2	7.97329	4.38362e-31	1.46004e-27
RPS4Y1	7.34345	0.0886108	0.166178
NR0B1	7.17068	1.19624e-27	1.59371e-24
AKR1B10	6.92822	3.57057e-23	2.64275e-20
DDX3Y	6.65873	0.25819	0.382849
KDM5D	6.65464	0.0752084	0.146146
GPX2	6.59442	4.58862e-25	4.16813e-22
AKR1C1	6.14441	2.26897e-30	6.47757e-27
CPLX2	5.80526	1.30701e-15	4.08115e-13
UGT1A6	5.76729	7.61761e-10	3.88343e-08
EIF1AY	5.43036	0.0477672	0.101713
CYP4F11	5.25447	1.96137e-21	1.15282e-18
PPP2R2C	5.13807	8.48137e-18	3.45902e-15
UGT1A9	5.07623	2.33014e-09	9.76216e-08
UTY	5.06425	0.110449	0.197708
ZFY	5.00759	0.0827359	0.157511
USP9Y	4.90897	0.0566002	0.116512
ABCC2	4.71135	1.84436e-14	4.33619e-12
CYorf15A	4.68199	0.086324	0.162761
AKR1B15	4.50022	3.61503e-16	1.22445e-13
BHMT2	4.46952	2.73878e-05	0.000217449
TTTY15	4.43125	0.0301648	0.0699564
ALDH3A1	4.37993	2.57674e-16	8.87821e-14
C6orf176	4.27756	5.04959e-07	7.88983e-06
CYP4F3	4.18301	8.30524e-23	5.72317e-20
FXYD4	4.12677	2.69175e-11	2.35929e-09
HHIPL2	4.09057	1.15636e-12	1.72454e-10
UCHL1	4.0131	1.60074e-20	8.8859e-18
AKR1C3	3.82978	1.53649e-29	3.4117e-26
CYorf15B	3.82398	0.0712432	0.14013
HORMAD1	3.67579	0.00941849	0.0272386
HGD	3.53207	1.1838e-18	5.50164e-16
PAH	3.51432	1.37798e-09	6.22733e-08
FGA	3.47058	1.67885e-07	3.21056e-06
KIAA0319	3.33055	1.70028e-18	7.72235e-16
PRKY	3.24305	0.0627311	0.126445
NLGN4Y	3.16738	0.392946	0.521769
POPDC3	3.13299	6.54683e-11	4.86399e-09
CABYR	3.12828	6.94033e-27	7.70531e-24
TRIM16L	3.12005	2.62975e-34	2.62765e-30
AGXT2L1	3.11834	4.92531e-12	5.69707e-10
CPS1	3.08974	6.42567e-05	0.000445715
S100P	3.03509	4.0692e-14	9.13696e-12
SLC7A11	2.93826	5.92226e-25	5.14567e-22
INHA	2.89632	4.0519e-08	9.83879e-07
NQO1	2.87386	7.95867e-30	1.98808e-26
BARX1	2.86928	0.0055215	0.017683
NECAB2	2.85512	9.52799e-20	4.88224e-17
INSL4	2.83935	1.26431e-10	8.20321e-09
AMBP	2.78949	1.09323e-08	3.48995e-07
SRXN1	2.69193	3.89699e-32	1.94694e-28
PKD1L2	2.68746	5.53624e-10	2.93725e-08
FGL1	2.6822	0.000239466	0.0013265
FGB	2.65993	0.00800805	0.0238855
OSGIN1	2.6481	4.75971e-28	7.9265e-25
UGT1A1	2.59512	5.65144e-10	2.9799e-08
TXNRD1	2.56818	1.13829e-28	2.27476e-25
DUSP13	2.54809	4.70327e-09	1.76342e-07
JAKMIP3	2.54756	4.40885e-17	1.72758e-14
PRAME	2.54499	0.0135279	0.036602
SLC7A2	2.4971	4.08746e-08	9.88908e-07
CA8	2.48757	3.45803e-11	2.85559e-09
KYNU	2.47968	3.01043e-10	1.73373e-08
SERPINB5	2.43561	4.20669e-06	4.62726e-05
BCAN	2.40612	1.84399e-14	4.33619e-12
G6PD	2.39694	7.63564e-26	7.26622e-23
KLK8	2.39051	6.86272e-05	0.000469916
TSPAN7	2.37542	3.72531e-15	1.01308e-12
TMSB4Y	2.36941	0.0496801	0.104815
GSTA1	2.31719	4.69159e-05	0.000342191
HAL	2.31233	3.88654e-07	6.3715e-06
CHODL	2.26837	6.39453e-09	2.24984e-07
SLC16A14	2.21063	6.62032e-11	4.86399e-09
PPARGC1A	2.20682	1.10337e-09	5.2239e-08
GCLC	2.19803	1.1952e-22	7.96161e-20
MSMB	2.16517	0.00300808	0.0106944
PANX2	2.16266	4.84364e-26	4.83976e-23
DMGDH	2.15898	0.00101648	0.00439208
DDC	2.12462	1.76662e-07	3.34637e-06
FGG	2.1231	0.00027268	0.00148037
HAVCR1	2.10287	0.0245352	0.0591378
CES1	2.07188	1.66768e-09	7.35694e-08
SMOC1	2.0524	0.0295735	0.0688166
PIR	2.04217	6.36074e-28	9.25649e-25
WDR72	2.02429	0.00373682	0.0127811
GUCY2E	2.01253	2.56447e-36	5.12484e-32
CBX2	2.012	5.32962e-23	3.80383e-20
UGDH	2.00538	1.60435e-24	1.33589e-21
MAP2	2.00048	4.24327e-13	7.24764e-11
LOC339535	1.99759	0.0250035	0.0600903
CNTNAP2	1.98626	0.000524818	0.00253527
CYP24A1	1.97876	9.95403e-05	0.000641268
KRT6B	1.9412	0.0281685	0.0660858
MUC13	1.92948	0.0293124	0.0682897
TRIM16	1.92862	3.16799e-28	5.75538e-25
ABP1	1.89287	0.0126643	0.0346595
PART1	1.88724	0.000410474	0.00207511
CES4	1.8658	6.95002e-09	2.41419e-07
CARD14	1.83191	5.6869e-11	4.32118e-09
CBR1	1.82556	3.35847e-18	1.49146e-15
FAM83F	1.82425	0.013059	0.0355789
LOC154822	1.82384	0.000438354	0.00219293
GSTA2	1.81292	0.000598319	0.00281934
PGD	1.81059	4.60813e-33	3.06963e-29
ERN2	1.80326	0.113995	0.202832
LRP1B	1.78799	5.92797e-12	6.58469e-10
MSLN	1.78117	0.000152324	0.000918543
NEIL3	1.77511	1.56958e-16	5.703e-14
UGT1A3	1.76893	3.73844e-13	6.55341e-11
GSR	1.76866	1.8844e-27	2.21517e-24
ABCB6	1.76583	1.8844e-27	2.21517e-24
RASD1	1.74606	3.7203e-08	9.11108e-07
CKMT1A	1.74433	4.9182e-07	7.70261e-06
C1orf61	1.74132	4.01308e-05	0.000299691
NRG4	1.73256	1.58171e-12	2.20053e-10
LOC145837	1.71179	0.0474641	0.101143
AKR1C4	1.68916	2.6317e-11	2.32708e-09
PKP1	1.67218	0.00384251	0.0130816
PCSK2	1.66611	0.00232081	0.00864616
BTBD11	1.65446	1.01749e-10	7.0615e-09
AKR7A3	1.65403	0.00607043	0.0190952
GCLM	1.65345	1.21148e-26	1.27423e-23
HCN4	1.64965	0.000131193	0.000810434
CA12	1.63683	0.00062899	0.00294098
DACT2	1.63464	0.00522356	0.016878
TMED6	1.60696	0.000518896	0.00251324
SLC9A2	1.59615	1.4881e-05	0.000132169
LDLRAD1	1.57523	1.0558e-06	1.4521e-05
MYBPC1	1.57209	1.33989e-06	1.75009e-05
CBR3	1.57107	6.72641e-16	2.16808e-13
THPO	1.5649	0.000397017	0.00202301
PTGR1	1.54266	8.20838e-22	5.12613e-19
SDCBP2	1.53957	4.67025e-08	1.10975e-06
SLC16A4	1.52868	1.57864e-05	0.000138245
CMBL	1.52685	2.05036e-13	3.79393e-11
DEFB1	1.51732	0.000582124	0.00275832
ALOX12P2	1.50717	1.60313e-05	0.000140205
PDE4D	1.50349	1.44149e-06	1.85969e-05
ADSSL1	1.49477	4.55003e-11	3.60825e-09
TFF1	1.49018	0.0988687	0.1814
EPS8L3	1.47766	0.000739219	0.00335969
SLC15A1	1.4691	0.000281977	0.0015199
WIPF3	1.46076	1.9998e-11	1.8851e-09
GKN2	1.45934	0.00674016	0.0207895
IRS2	1.45851	5.86047e-07	8.90613e-06
ME1	1.45317	1.16594e-23	8.9616e-21
MSLNL	1.45176	0.000175792	0.00103752
FAM83B	1.44878	0.103572	0.188206
EGF	1.44571	5.20831e-11	4.03422e-09
PI3	1.44441	0.000582196	0.00275832
HRG	1.44058	8.09871e-15	2.10188e-12
FBXW10	1.42653	2.30642e-12	3.05242e-10
KRT83	1.42632	2.88562e-05	0.00022775
KCNV1	1.42019	2.32518e-06	2.80425e-05
SIK1	1.40858	3.77552e-06	4.23638e-05
C21orf125	1.40581	1.5271e-08	4.47471e-07
TREML3	1.40553	1.68016e-09	7.38423e-08
LOC643763	1.39826	7.82931e-05	0.000525742
DUSP4	1.39781	8.72099e-08	1.858e-06
CLDN10	1.39771	0.0636031	0.127887
KLK6	1.39755	0.117844	0.207928
EYS	1.39662	2.3832e-07	4.24095e-06
PTPLA	1.39346	2.15518e-11	1.99394e-09
TALDO1	1.38355	3.12844e-31	1.25038e-27
TESC	1.35444	0.00124178	0.00519485
PFN2	1.34238	1.30883e-11	1.34132e-09
C1orf182	1.33712	1.41535e-11	1.42163e-09
C6orf126	1.3321	1.0079e-06	1.40166e-05
NRG1	1.3267	1.01291e-06	1.40667e-05
TSKU	1.32144	1.05822e-21	6.40833e-19
B4GALNT2	1.3184	0.0436478	0.09439
FXYD3	1.31836	2.46762e-06	2.94582e-05
NMB	1.31687	2.33634e-13	4.28343e-11
GPT	1.31653	7.47653e-07	1.09621e-05
LGSN	1.30906	1.55935e-06	1.98864e-05
FGF12	1.30787	4.73976e-08	1.11961e-06
ACTL8	1.29983	4.02416e-07	6.54876e-06
CKMT1B	1.29812	5.13738e-07	7.97092e-06
TAT	1.29269	5.2109e-08	1.20666e-06
C1orf95	1.29059	0.0102301	0.0291139
LOC286467	1.28463	0.00701267	0.0214776
GABRB3	1.28421	0.0220057	0.0542514
EEF1A2	1.28257	0.479451	0.605418
MTL5	1.2744	0.00673115	0.0207649
LYPD3	1.27046	0.000179872	0.00105505
OCA2	1.26888	0.00148794	0.00599859
OPN3	1.26587	1.32083e-09	6.01261e-08
KRT6A	1.25164	0.0403747	0.0886939
TSPAN8	1.25018	0.000176766	0.00104203
LOC441177	1.24001	2.10527e-07	3.8492e-06
TINAG	1.23993	3.62592e-05	0.00027416
RASGEF1A	1.23689	6.01193e-05	0.000421552
CGREF1	1.22732	0.000955174	0.00416682
EPHX1	1.21262	9.51789e-10	4.60546e-08
GULP1	1.20343	1.02108e-11	1.07965e-09
SLC10A4	1.19834	6.81289e-05	0.000467272
BAG2	1.19577	9.47476e-19	4.50818e-16
SYT13	1.18152	0.116824	0.206575
ENO3	1.18117	1.41258e-05	0.000126531
IGFBP1	1.17665	2.11701e-05	0.000175764
DDIT4L	1.17505	0.00024369	0.00134565
BCAS1	1.17311	0.000657878	0.00305035
IGFBP2	1.17072	0.0199197	0.0501227
ODC1	1.16107	1.17166e-09	5.49636e-08
KCNE4	1.15136	9.00422e-06	8.70538e-05
VIPR2	1.14432	0.000102373	0.000656978
LRP8	1.13726	4.74834e-14	1.05434e-11
MAGEA1	1.1335	3.20026e-06	3.67975e-05
SLC26A9	1.13161	0.0285429	0.0668074
ALDH3B2	1.12997	5.33795e-05	0.000380705
KIT	1.12567	0.0221072	0.0544613
ACMSD	1.11932	0.0110936	0.0311062
BASP1	1.11512	6.48587e-08	1.4482e-06
ID1	1.11445	4.12025e-05	0.000306663
NPW	1.11297	0.0253151	0.0607247
AIFM2	1.11027	8.10613e-24	6.47971e-21
CAPN9	1.10731	0.00267978	0.00971565
IDH1	1.10548	2.79258e-20	1.50829e-17
RNF186	1.10511	0.0074052	0.0224561
C20orf70	1.09959	0.0567971	0.116881
PITX2	1.09425	0.0165598	0.0432082
ALPPL2	1.0941	0.0205958	0.0514677
TRIM31	1.09086	0.00667809	0.0206364
MOSC1	1.09059	2.42161e-08	6.41822e-07
C8orf47	1.07736	2.37335e-05	0.000191951
HTR3A	1.06783	0.0490009	0.103733
BRSK2	1.06566	5.97582e-06	6.20417e-05
AMN	1.06023	0.00188893	0.00731415
HTATIP2	1.05903	6.48473e-28	9.25649e-25
NCRNA00185	1.05228	0.128856	0.222948
AKR1E2	1.05161	1.35212e-08	4.08786e-07
LDHD	1.0509	2.52046e-05	0.00020188
C2CD4D	1.05089	1.11288e-08	3.51339e-07
C8G	1.04663	8.07438e-07	1.16588e-05
AVPI1	1.04254	2.21297e-05	0.000182066
KRTCAP3	1.04226	1.50359e-11	1.49491e-09
FLJ35776	1.03883	4.60859e-12	5.41754e-10
TXN	1.03624	1.50916e-22	9.72875e-20
ARSE	1.03325	0.139358	0.237541
CNGB3	1.0292	0.000223748	0.00125707
RAB26	1.01925	4.68968e-07	7.38522e-06
RHBDL1	1.01308	0.00137722	0.00563981
PBK	1.01196	2.43084e-06	2.9106e-05
UCK2	1.01056	1.25798e-06	1.66376e-05
CCDC64	1.00896	3.66255e-09	1.42675e-07
MEGF9	1.00827	6.26254e-09	2.21505e-07
MGST1	1.00722	1.36525e-13	2.67483e-11
TACC2	1.00559	2.44524e-07	4.33207e-06
C19orf21	0.999857	1.46696e-06	1.88768e-05
CDRT1	0.996181	1.04593e-08	3.36696e-07
LPAR1	0.989703	3.19681e-08	8.05613e-07
TROAP	0.989662	0.00837829	0.0247424
BHLHA15	0.978124	5.72894e-05	0.00040412
CDK5R2	0.978015	0.000635809	0.00296592
KCNJ11	0.975998	0.00974193	0.0279596
CFHR3	0.975242	0.000182222	0.00106703
CXXC4	0.969959	0.000107048	0.000681725
ENTPD8	0.967705	0.0010814	0.00461872
HPDL	0.962413	0.00121733	0.00511291
C9orf152	0.962225	5.58184e-05	0.000395418
TPD52L1	0.961038	3.97359e-12	4.87167e-10
NPAS1	0.960157	2.23431e-08	6.05025e-07
PCSK9	0.956113	0.00918842	0.0266969
KLHL30	0.954387	0.00047278	0.00232197
SPERT	0.951962	0.149587	0.25129
SNCG	0.948163	0.00104848	0.00450697
FECH	0.947463	1.6902e-19	8.44423e-17
TM4SF20	0.944559	4.37889e-07	6.98385e-06
C12orf39	0.944559	0.000318369	0.00168671
FAM72D	0.942996	0.000445661	0.00221986
C22orf41	0.942081	4.90535e-05	0.00035582
CHML	0.941013	9.57022e-10	4.6196e-08
FZD10	0.939171	6.89155e-05	0.000471163
NOL4	0.933793	0.00752849	0.0227705
HIST1H4H	0.930431	8.59545e-08	1.8391e-06
CASKIN1	0.929908	0.212721	0.329511
CHRNA5	0.927628	5.65175e-07	8.64151e-06
UBE2T	0.92041	1.90513e-06	2.35887e-05
HIST1H2BC	0.918967	3.61952e-06	4.08427e-05
CBWD5	0.91617	0.0496778	0.104815
ORM2	0.912843	0.000749149	0.00339786
LRP4	0.912702	0.00625061	0.0195726
KNG1	0.911577	1.37413e-05	0.000123474
SCNN1A	0.910958	1.67094e-07	3.20461e-06
SLCO1A2	0.909213	0.00995337	0.0284358
SEPX1	0.904721	4.4107e-13	7.45491e-11
CBS	0.90239	0.00062899	0.00294098
SSTR1	0.900181	0.000997717	0.00432034
NELL1	0.890641	0.11581	0.205233
STC2	0.889409	1.46988e-05	0.000130784
ATP1B1	0.879562	3.43198e-07	5.75375e-06
ADH7	0.878712	0.000401849	0.00204236
OIP5	0.875898	6.35489e-05	0.000441572
FURIN	0.874875	0.00010026	0.000645282
KCNE3	0.872814	4.3191e-07	6.90504e-06
ADH1C	0.872493	0.0580711	0.11899
TTC39C	0.872275	3.70685e-10	2.08668e-08
CFHR1	0.871765	0.000139367	0.000851976
RPRM	0.871473	0.00873456	0.0256166
SEMA4G	0.868457	0.000519742	0.00251611
STXBP5L	0.865724	1.03933e-07	2.14344e-06
TM4SF5	0.863938	0.000280482	0.00151368
GRAMD1B	0.863323	0.00257031	0.00938005
PRDX1	0.862401	7.8144e-21	4.4618e-18
TDRD5	0.861655	0.0182096	0.0466299
CPA6	0.861589	0.0112814	0.0315532
HIF3A	0.860202	0.387295	0.516049
ADPRHL1	0.857991	2.64377e-10	1.54936e-08
SLC44A5	0.857002	0.000199615	0.00114663
C1orf161	0.85338	0.00255718	0.00934406
FAM110C	0.850488	4.09595e-07	6.64395e-06
COL25A1	0.849368	0.00283841	0.0101909
C1orf31	0.848104	2.34596e-15	6.71905e-13
ALG1L	0.846365	2.11177e-05	0.000175402
ABHD4	0.846033	1.63999e-16	5.85241e-14
SCARB1	0.84592	1.62107e-10	1.01236e-08
SLC30A3	0.845039	1.28245e-06	1.69164e-05
DCAF12L2	0.841694	0.000265722	0.00145008
KLB	0.835396	0.000181129	0.0010618
SPC25	0.834205	0.00365445	0.0125396
YBX2	0.832913	0.0278501	0.065452
SPIRE2	0.832504	6.45432e-08	1.446e-06
TMPRSS13	0.827931	4.33736e-06	4.74687e-05
FAM72B	0.827399	0.000674934	0.00311714
CHL1	0.826709	0.00904873	0.0263716
GCSH	0.825952	2.85387e-06	3.32353e-05
C9orf169	0.825172	2.6655e-05	0.000212499
ESPL1	0.819224	0.00676671	0.0208457
MAFG	0.819175	3.11992e-19	1.52069e-16
CYP2C18	0.81796	0.223997	0.342533
TGM3	0.817444	0.00846792	0.0249739
SLCO1B3	0.814166	0.0889923	0.166722
TDP2	0.811856	2.18601e-14	5.07969e-12
ACE2	0.80886	0.00104848	0.00450697
RND1	0.808671	0.00581671	0.0184276
KLHL31	0.808415	0.000106199	0.000677826
GJB1	0.806287	0.662057	0.762129
SVOPL	0.805439	0.00592096	0.0187193
GUCY1B2	0.805273	0.0014675	0.0059319
EVPLL	0.802147	0.000824272	0.0036804
AGPAT9	0.801755	1.66768e-09	7.35694e-08
KRTAP4-1	0.80034	0.0509501	0.106997
IMPA2	0.798511	7.61209e-07	1.10713e-05
FTL	0.798415	4.47041e-11	3.55923e-09
SRMS	0.797081	0.0301448	0.0699181
GGH	0.794098	5.90289e-06	6.14392e-05
LOC100131551	0.792536	0.00884616	0.0258831
SNHG4	0.792475	1.34664e-05	0.000121331
MTMR7	0.791073	6.54464e-06	6.68993e-05
DARS2	0.790885	4.40453e-20	2.31632e-17
C5orf30	0.79019	1.31104e-14	3.23454e-12
ASCL1	0.789902	0.144147	0.243935
CATSPERB	0.788411	0.0697659	0.137754
B4GALNT1	0.785339	0.000157495	0.000944873
LINGO4	0.782414	0.0012339	0.00516836
EPR1	0.782237	0.0329311	0.0752624
FLJ22536	0.782195	0.0131881	0.0358524
AFP	0.781066	2.01021e-09	8.56411e-08
GSTP1	0.780225	1.77052e-14	4.2629e-12
DOC2B	0.779431	0.0386965	0.0857314
HIST1H1C	0.776804	4.81545e-06	5.19892e-05
KIAA1598	0.775563	4.7994e-16	1.59852e-13
KIAA1984	0.775526	0.0019056	0.00736729
SCN9A	0.773502	0.00294924	0.0105189
RAET1E	0.771808	0.193649	0.306574
CABP4	0.7709	0.198183	0.311873
LOC100132111	0.77032	5.53015e-05	0.000392452
ASPM	0.768941	0.00257031	0.00938005
GLTPD2	0.764734	0.00226516	0.00848013
TKT	0.762408	2.06677e-12	2.77197e-10
CHPT1	0.76043	8.59024e-07	1.22795e-05
ANO3	0.760246	0.0240589	0.058223
NR4A1	0.758981	0.00311283	0.010979
FAM72A	0.758749	0.000811438	0.00363582
NUF2	0.757134	0.000407687	0.00206468
CDCA2	0.757013	0.00366468	0.012566
CDK1	0.755409	0.0048549	0.0158686
BCORL2	0.751978	0.170005	0.277405
ZFP42	0.751012	1.31256e-05	0.00011885
RASAL1	0.748022	1.41024e-06	1.82527e-05
FGFR4	0.747636	0.000189502	0.00110248
LAMA3	0.74754	0.000414483	0.00209273
ANKRD9	0.746939	9.11458e-06	8.78658e-05
SERPINA3	0.746906	0.0946482	0.175264
CALCA	0.745799	0.00230232	0.00859096
KIAA1549	0.74253	1.29284e-07	2.5888e-06
ATOH8	0.742483	0.0755445	0.146585
CLU	0.741357	0.000821738	0.00367128
C6orf127	0.740798	0.00460848	0.0151912
PRC1	0.740791	0.00100706	0.00435702
APOA1BP	0.738904	6.62032e-11	4.86399e-09
ITIH2	0.738685	0.0385651	0.0855082
RHCG	0.737985	0.00122465	0.00513715
JAKMIP1	0.736316	1.40697e-05	0.000126255
NKAIN2	0.73626	0.00184797	0.00717922
THEM5	0.735673	9.33855e-06	8.96849e-05
DNAJB3	0.735262	6.58281e-10	3.41691e-08
PIM3	0.734138	5.45844e-11	4.19544e-09
BLVRB	0.733809	1.09879e-07	2.24522e-06
GPR98	0.733761	0.0351438	0.0793394
SAMD5	0.730545	0.00673115	0.0207649
TRPM5	0.729914	0.0218212	0.0539162
LRRC66	0.729446	0.000116533	0.000732506
RRM2	0.727217	0.0530528	0.110703
NOSTRIN	0.726868	0.00175133	0.00685708
ORM1	0.726646	0.00131187	0.00541773
NR4A2	0.726527	4.01265e-05	0.000299691
BNIP3	0.726045	6.26055e-10	3.2666e-08
FSTL4	0.723603	0.0959487	0.177148
PLEKHH1	0.722529	0.00640159	0.0199609
MTHFD2	0.722403	2.46734e-05	0.00019826
TP53I3	0.721673	2.32614e-08	6.23967e-07
CDCA3	0.721474	0.0012494	0.00521513
PTGES	0.717025	0.00384251	0.0130816
PGC	0.716843	0.145542	0.245756
TMEM14A	0.716589	4.84476e-14	1.06393e-11
C15orf60	0.71642	9.2405e-11	6.47937e-09
NCRNA00188	0.713406	2.4225e-07	4.29941e-06
BNIPL	0.71284	0.144097	0.243872
PROC	0.712493	0.103782	0.188457
BMP6	0.71148	0.00381057	0.0130016
PLA2G4A	0.711099	0.018656	0.0474811
EFCAB4A	0.70735	0.000607126	0.00285343
ESCO2	0.707264	0.00202447	0.00772818
SYT7	0.707161	0.0011153	0.00474216
ACOT13	0.706921	1.38155e-15	4.24751e-13
GLDC	0.704497	0.00107808	0.0046094
IRS4	0.704252	0.00113199	0.0048019
PRDM13	0.702835	0.0455855	0.0978995
PCOLCE2	0.700319	0.0246122	0.059259
DGKG	0.699725	0.000439834	0.00219796
ORC1L	0.698656	0.00154927	0.00619709
DLEU1	0.69778	4.00735e-08	9.74245e-07
GALNT13	0.697296	0.0697662	0.137754
GALNTL6	0.695665	0.0118877	0.0329265
ASPG	0.695096	0.00756451	0.0228318
HPN	0.691036	0.0094736	0.0273466
RIT1	0.690391	2.24617e-14	5.15948e-12
C12orf48	0.689299	0.0085746	0.0252215
HIST1H2BN	0.688613	5.27757e-06	5.60696e-05
GAS5	0.687419	4.21186e-06	4.62726e-05
CPE	0.686475	0.0572662	0.117677
SLC26A1	0.686054	4.71113e-07	7.40735e-06
HPD	0.684717	7.22366e-07	1.0638e-05
CAPN14	0.682296	0.00368486	0.0126299
AURKA	0.681191	0.00319317	0.011205
LOC100125556	0.680521	3.8337e-10	2.13406e-08
CKS1B	0.680119	1.30306e-06	1.71431e-05
NOXA1	0.679908	0.000449339	0.0022354
KRT78	0.678784	0.0721687	0.141422
RCCD1	0.6783	2.19279e-10	1.312e-08
HMGCS2	0.678268	0.46625	0.593265
CPB2	0.677956	0.233543	0.354079
OVOL2	0.677012	1.37286e-10	8.79338e-09
CDC45	0.676309	0.0440055	0.0949785
AURKB	0.675847	0.024724	0.0594996
SERPINB3	0.674545	0.499198	0.623448
SYCP2L	0.674363	0.0234904	0.0572478
NXPH1	0.674248	0.169041	0.276193
CDH8	0.673716	0.0797008	0.152986
MAGEC2	0.673195	0.00368224	0.0126241
CALCB	0.673195	0.0077592	0.0232823
SPINK4	0.673014	0.00444945	0.0147606
KCNK3	0.672262	0.0245564	0.0591461
CCND3	0.6686	0.000922933	0.00404471
C10orf82	0.668391	0.000565108	0.00269392
HTR2C	0.668391	0.0034682	0.012016
HYAL1	0.66782	0.0489007	0.103557
INA	0.666353	0.0724259	0.14186
C20orf24	0.666223	1.1888e-13	2.37569e-11
GAL	0.666181	0.0311955	0.0720206
F12	0.66568	3.89294e-05	0.000292029
PANK1	0.66526	1.32036e-06	1.73365e-05
MFSD2B	0.665257	1.46988e-05	0.000130784
SQSTM1	0.665196	1.23207e-11	1.26916e-09
C1QBP	0.664961	3.7277e-10	2.08668e-08
MAP2K6	0.664811	0.00048851	0.00238689
GNG4	0.660427	0.00457825	0.0151226
FAM83H	0.659318	2.23729e-07	4.0425e-06
FOXM1	0.659109	0.00692884	0.0212599
HMGB3	0.658557	4.44297e-05	0.000327029
NAMPT	0.658413	5.50139e-06	5.78326e-05
TMEM17	0.658382	7.18404e-13	1.13941e-10
LOC100190940	0.65828	0.000657668	0.00305035
C21orf57	0.658138	4.40191e-08	1.05351e-06
MGC14436	0.657643	0.0041642	0.0139767
FAM46A	0.655419	0.0297703	0.0692181
KRT6C	0.65527	0.0458869	0.0983804
KIF23	0.649758	0.0305014	0.0706058
SLC38A8	0.6469	0.00208948	0.00791437
UBXN8	0.64666	1.27163e-08	3.90359e-07
SLC48A1	0.646487	1.03837e-14	2.62669e-12
CXCR7	0.645462	0.000641223	0.00298699
MAGEA3	0.644509	0.017147	0.0443867
ENTPD2	0.644274	0.106408	0.192109
NEK2	0.643581	0.000404998	0.00205418
SLC3A2	0.643493	1.339e-12	1.92507e-10
TERT	0.643215	0.178077	0.287245
CHRNB4	0.642454	0.00493896	0.0160986
CDC20	0.641651	0.0365313	0.0819076
RAD51AP1	0.641588	0.0227768	0.0557741
EXO1	0.641381	0.000651586	0.0030275
GCNT2	0.640981	5.68145e-12	6.41459e-10
KIAA1324	0.637968	0.0440055	0.0949785
LCN12	0.63778	0.00391252	0.0132702
HMGA1	0.637654	7.6928e-05	0.000518317
GSG2	0.636852	0.00733995	0.0222954
FASN	0.636026	3.11436e-07	5.29679e-06
C1orf64	0.635801	0.182902	0.293395
LOC100133985	0.635379	0.000607125	0.00285343
FAM196A	0.635006	0.00355363	0.0122631
FBXO16	0.634937	5.08514e-05	0.000366468
SORD	0.634767	4.32796e-11	3.4596e-09
GNAI1	0.634564	2.05945e-06	2.53113e-05
HIST1H2BO	0.633982	0.000330012	0.00174055
FAM40B	0.633852	0.0572662	0.117677
LOC440925	0.633694	0.0161434	0.0422596
ZNF323	0.633585	5.20038e-05	0.000372756
LOC84989	0.63248	0.0143805	0.0384918
GPR37L1	0.632382	0.0439035	0.0948403
PRDX6	0.632242	2.8387e-17	1.13457e-14
HJURP	0.631739	0.00307772	0.0108859
NXNL2	0.631541	5.38453e-05	0.00038348
INE2	0.631289	0.0867744	0.163425
TMEM92	0.631283	1.0778e-06	1.47424e-05
SH2D6	0.629988	0.00231243	0.00861837
ALDH3B1	0.629449	0.000494936	0.00241298
KCNU1	0.629193	1.45031e-07	2.84985e-06
HIST1H3H	0.628012	0.0479062	0.101879
AQP7	0.627494	0.19126	0.303759
KIAA0101	0.626612	0.000372753	0.00192433
POF1B	0.626513	0.0211104	0.0524845
MLNR	0.625364	0.00600439	0.0189291
MUC5B	0.625333	0.464909	0.591917
ALDH3A2	0.624993	8.3363e-09	2.77654e-07
AMDHD1	0.624644	0.00647825	0.0201528
SYBU	0.624638	0.00142818	0.00580687
CDH15	0.624536	0.340459	0.471107
GPX3	0.622584	0.00389629	0.0132263
FAM64A	0.622564	0.00274595	0.00991061
KIF21A	0.622525	1.03728e-07	2.14143e-06
HIST1H2BK	0.622036	4.17665e-06	4.60123e-05
MYBL2	0.62175	0.0804126	0.153998
NPB	0.620791	0.0184108	0.0470307
KCNK1	0.620242	1.74936e-05	0.000150427
TMPRSS6	0.620152	0.12414	0.216589
CDKN3	0.619559	0.00369551	0.0126609
AGA	0.619246	2.29383e-06	2.77818e-05
STARD10	0.61875	5.25567e-06	5.58667e-05
TRUB2	0.617561	4.02054e-11	3.25289e-09
VPS37A	0.617393	1.40983e-09	6.3455e-08
FAM134B	0.615429	0.120546	0.21176
FGF19	0.614973	0.086368	0.162813
MPP3	0.614894	3.26778e-05	0.000252429
ACSL3	0.613739	6.48519e-13	1.04516e-10
EBPL	0.613385	1.39421e-08	4.15229e-07
C15orf23	0.613024	6.15201e-06	6.35358e-05
ZWINT	0.6117	0.000681435	0.00314136
GATSL2	0.611361	0.032075	0.073753
KIF14	0.611309	0.0139672	0.0376275
RNF157	0.610925	0.512637	0.635872
SEC11C	0.61084	0.00317515	0.0111515
BAG1	0.608441	2.17525e-07	3.96626e-06
TMEM116	0.60821	3.58098e-05	0.00027107
MAOA	0.608136	0.00304297	0.0107954
CHMP1B	0.608006	6.91624e-10	3.57142e-08
AGPHD1	0.607482	5.23386e-06	5.56839e-05
C15orf63	0.60618	4.20097e-12	5.05736e-10
SERPINB4	0.606117	0.876274	0.919891
KAAG1	0.605818	0.0102335	0.0291195
OSTBETA	0.605202	0.0419214	0.0913784
FTH1	0.604571	7.57676e-12	8.22902e-10
BHMT	0.604495	0.00430948	0.0143822
CHCHD10	0.603792	1.30306e-06	1.71431e-05
PNKD	0.603712	6.02187e-07	9.10295e-06
BUB1B	0.603658	0.00724464	0.0220495
GHITM	0.60326	8.29006e-18	3.45143e-15
CCNA2	0.603226	0.0197808	0.0498549
GABARAPL1	0.602299	8.63711e-08	1.84603e-06
BDH1	0.601615	1.71657e-06	2.15476e-05
PEMT	0.60155	5.82512e-10	3.0634e-08
PAEP	0.601387	0.813723	0.877324
CREB3L4	0.600934	8.82349e-07	1.25412e-05
MFSD3	0.600919	1.47573e-05	0.000131187
BFSP1	0.60068	6.41117e-06	6.5838e-05
BYSL	0.599255	1.78892e-08	5.04229e-07
LOC388242	0.59852	0.00154927	0.00619709
CREG1	0.598441	1.05949e-10	7.25095e-09
S100A14	0.596677	0.0102731	0.0291905
NCAPH	0.595519	0.0615111	0.124566
STRA13	0.594806	5.43764e-09	1.99387e-07
CACYBP	0.594016	5.68145e-12	6.41459e-10
PRKAA2	0.593562	0.00117878	0.00497503
RASSF10	0.590512	0.0144329	0.0386061
PPPDE2	0.589748	1.78522e-07	3.36565e-06
EPT1	0.58917	1.20975e-10	7.95249e-09
SPSB2	0.588666	1.37662e-06	1.78755e-05
SHMT1	0.588462	3.38476e-07	5.67935e-06
KLK7	0.587231	0.71758	0.804856
MAPK8IP2	0.587111	0.0742595	0.144625
FRAT2	0.586617	3.173e-08	8.00623e-07
ANXA10	0.585497	0.0233255	0.0569154
LHFPL5	0.585271	0.0105027	0.0297037
FAM24B	0.584971	0.000922933	0.00404471
DUOX2	0.583234	0.266174	0.391378
ABCC3	0.58239	0.00791526	0.0236759
PCDHA13	0.582127	0.0612426	0.124163
NOL3	0.581308	1.84843e-05	0.000157255
NNMT	0.581247	0.0721574	0.141414
EPN3	0.580969	1.05418e-06	1.45087e-05
GLA	0.580736	1.81633e-08	5.11233e-07
NDUFS2	0.579077	9.56144e-15	2.44969e-12
FOXA2	0.578947	0.0384129	0.085237
OBSL1	0.578538	0.000206637	0.00117883
ASAP2	0.578376	0.000222909	0.00125341
HAPLN2	0.578239	6.22966e-05	0.000434684
SGOL1	0.57767	0.0269342	0.0637589
STOX2	0.577489	0.000164261	0.00097988
SDHC	0.576828	2.05386e-12	2.77197e-10
BIRC5	0.576449	0.0157612	0.0414328
CAPN6	0.576009	0.192747	0.305468
GCNT3	0.575639	0.0618763	0.125105
ASF1A	0.575341	1.10552e-13	2.27759e-11
NUSAP1	0.57527	0.00641856	0.0200076
FLRT1	0.575092	0.00162056	0.00643588
C10orf57	0.573979	1.54853e-10	9.73136e-09
FAM131C	0.573767	0.346285	0.477154
GSTO2	0.573422	0.000551038	0.00263822
SLC14A2	0.572071	0.00429695	0.01435
RPH3AL	0.571915	8.70612e-07	1.24185e-05
KCNH2	0.571756	0.0739763	0.144172
C2	0.571482	0.00159169	0.00633381
NT5C	0.571469	2.82927e-10	1.63884e-08
CLYBL	0.571459	3.16324e-05	0.000245683
SLC16A11	0.569552	0.0159896	0.0419244
C1orf57	0.569346	5.93097e-12	6.58469e-10
C16orf73	0.568925	0.00465142	0.0153111
MRPL24	0.568541	3.76081e-09	1.45651e-07
AKR1B1	0.568409	3.89294e-05	0.000292029
OTUD7A	0.567346	1.56274e-07	3.03203e-06
SULT1A2	0.56724	0.00203641	0.00775154
CCNB1	0.567068	0.00365445	0.0125396
PDIA3	0.566789	1.77015e-05	0.000151929
C17orf97	0.566591	0.007417	0.0224816
CYTSB	0.565795	2.13482e-07	3.89965e-06
PPP1R1A	0.565572	0.0209807	0.0522269
CHGA	0.565085	0.00192741	0.00743578
SLC47A2	0.56489	1.52393e-05	0.000134575
LOC440905	0.564199	0.172685	0.280724
PCDHA4	0.563924	0.327989	0.457666
KLF4	0.562963	0.053592	0.111561
TFCP2L1	0.562798	0.0489007	0.103557
ST3GAL4	0.562436	1.02088e-05	9.63236e-05
C19orf45	0.561854	0.0043569	0.0145211
PIK3C2G	0.561427	0.110445	0.197708
CENPA	0.560473	0.013172	0.0358134
FTHL3	0.560237	2.71957e-10	1.58435e-08
TEX19	0.557652	0.000257199	0.00140934
CRIP3	0.55744	0.00477807	0.0156661
SULT1A3	0.557128	3.28382e-06	3.76284e-05
ABCC1	0.556667	1.94972e-08	5.41154e-07
FIGN	0.556023	0.00196574	0.00754723
BTG1	0.554579	1.28033e-06	1.68997e-05
MAPK4	0.554423	0.176412	0.285344
C14orf147	0.552286	1.6294e-05	0.000141944
MFAP1	0.551374	2.01054e-13	3.77965e-11
FAM86B1	0.550425	0.013172	0.0358134
GPRC5D	0.549919	0.000632027	0.0029538
VWDE	0.548846	0.209057	0.325025
FETUB	0.548239	0.0498557	0.105108
CEP55	0.548041	0.0156481	0.0412005
AGMAT	0.548018	0.00139402	0.0056981
LMO4	0.54782	4.24736e-06	4.6637e-05
GK3P	0.547758	0.000940392	0.00411581
EID3	0.547711	5.4502e-07	8.3976e-06
NOTUM	0.547606	0.00421027	0.01411
LOC285629	0.547563	0.056072	0.115615
IGF2BP3	0.547268	0.667137	0.766298
ELMO3	0.54665	1.02916e-05	9.69674e-05
TMEM20	0.546345	2.33357e-07	4.19749e-06
ARHGAP11A	0.546192	0.00203641	0.00775154
UBE2S	0.545711	0.0453062	0.0974071
HIST2H3C	0.545006	0.00958958	0.0276295
C14orf149	0.543594	9.73205e-07	1.35624e-05
CYC1	0.542405	7.61209e-07	1.10713e-05
SNRPA1	0.542221	1.6494e-08	4.7495e-07
PCSK1	0.541681	0.187431	0.299124
CDT1	0.540986	0.016732	0.0435494
SOD1	0.540699	1.92056e-13	3.65529e-11
ADI1	0.540688	1.69692e-10	1.04989e-08
PF4	0.540604	0.0214096	0.0530766
C19orf77	0.540294	0.549866	0.668233
WNT4	0.53881	0.00478925	0.015695
RAB3B	0.53737	0.257178	0.381775
GTPBP4	0.537311	8.28342e-11	5.88714e-09
SCD	0.537026	2.81211e-07	4.87823e-06
KCTD15	0.536851	0.0164943	0.0430542
CCR3	0.536138	0.00253678	0.00928312
HIST1H2AM	0.53557	0.00723444	0.0220352
TOB1	0.53495	1.33594e-05	0.000120584
SULT1A1	0.534905	0.000976231	0.00424478
SLC27A5	0.534339	0.000155844	0.000936941
TBCE	0.533928	9.32911e-11	6.51863e-09
NECAB3	0.533595	2.69979e-06	3.17742e-05
CHCHD5	0.533046	1.12906e-06	1.52661e-05
PLK1	0.53236	0.0115562	0.0321865
C1orf97	0.531906	8.51382e-07	1.21964e-05
GEMIN8P4	0.531889	4.20198e-07	6.76106e-06
AKR1CL1	0.531868	1.2791e-09	5.84932e-08
LOC222699	0.531004	0.000413116	0.00208635
NDUFAF4	0.528814	9.19661e-08	1.94688e-06
KCNMB4	0.528456	0.0130754	0.035614
PCDHGB1	0.528036	0.0634796	0.1277
HIST1H4B	0.52657	0.00911682	0.0265203
CCNB2	0.526438	0.0110489	0.0310026
CDH26	0.526095	0.196663	0.310044
CSTL1	0.525267	0.102467	0.186528
C10orf2	0.525203	5.79655e-08	1.32387e-06
APOM	0.525089	6.76596e-05	0.000464642
CAV1	0.524955	0.117033	0.206772
PCDHB2	0.524859	0.128694	0.222708
MARK1	0.524252	0.00438775	0.0146068
GTF2H2B	0.523235	0.10012	0.183223
KLF5	0.522839	0.000244524	0.00134914
APOA5	0.522156	0.0139544	0.037598
HBE1	0.522156	0.0814927	0.155693
DCDC2	0.521634	0.0182866	0.0467671
PLA2G10	0.521022	0.00266827	0.00968451
EML2	0.520672	1.54898e-07	3.01117e-06
FATE1	0.520159	0.000541474	0.00260303
SGK2	0.519713	0.0229338	0.0561104
FAM86B2	0.518741	0.0354302	0.0798643
VANGL2	0.518444	0.328422	0.458035
KLF15	0.517475	0.013731	0.0370811
TSNAX	0.516821	1.23082e-10	8.0645e-09
FLVCR1	0.516814	2.16893e-06	2.64938e-05
GSTA4	0.516636	0.00175654	0.00687481
ABLIM1	0.516312	8.19955e-06	8.04418e-05
PTP4A1	0.516248	7.86328e-05	0.000527315
CCDC58	0.515892	1.45972e-08	4.29619e-07
C12orf42	0.51578	0.00361591	0.012433
CLDN7	0.515295	2.47823e-06	2.95495e-05
WNK2	0.514148	0.0281019	0.0659837
RFK	0.513751	1.34378e-06	1.75402e-05
TM4SF4	0.513623	0.590207	0.702952
SLC39A4	0.513499	0.0242242	0.0585293
CHP	0.512493	6.52121e-05	0.000450466
COMTD1	0.51192	0.000853372	0.00379141
ATP8B5P	0.511334	2.94658e-05	0.000232011
LYPLAL1	0.511309	1.28598e-06	1.69406e-05
PUS1	0.509742	1.18791e-06	1.58897e-05
DCXR	0.509681	1.87035e-05	0.000158646
NDC80	0.509491	0.097265	0.179064
VSIG10L	0.50822	0.0063509	0.01984
RAB25	0.507924	5.50139e-06	5.78326e-05
JPH1	0.507273	0.0437309	0.0945083
RPL22L1	0.507244	0.000593583	0.00279966
ACTR3C	0.506963	7.93614e-06	7.82803e-05
GADD45G	0.506277	0.00282568	0.0101562
EPHX3	0.506188	0.0382089	0.0848785
LRRC24	0.505365	0.0141355	0.0379906
ABHD2	0.504804	1.0802e-05	0.000101061
MCF2L	0.504473	0.0164943	0.0430542
PRTFDC1	0.503937	0.00150336	0.00604978
NIPSNAP1	0.503929	4.54206e-07	7.20957e-06
DCLRE1A	0.503293	2.48712e-11	2.22882e-09
KRT7	0.503058	0.00759304	0.0229075
CCT3	0.502996	6.95532e-12	7.59537e-10
SAMD13	0.502459	0.00555018	0.017752
CMTM4	0.502109	2.13665e-05	0.000176734
RAC3	0.500876	0.000647422	0.00301166
NLRP4	0.500802	0.0701769	0.138455
CDC25A	0.50042	0.0637293	0.128074
FANCI	0.499877	0.00808091	0.024049
CDC25C	0.498586	0.0324323	0.0743862
FKBP4	0.497137	2.45706e-06	2.93671e-05
IQGAP3	0.496397	0.0318702	0.0733495
DAPL1	0.496381	0.0273217	0.0644624
SORBS2	0.496065	0.0155731	0.041068
CABC1	0.495982	6.89157e-05	0.000471163
C7orf47	0.4956	0.000208069	0.00118429
UCN	0.495094	0.0842646	0.159758
ERO1LB	0.494974	0.0354482	0.0798643
CTSL1	0.494382	3.30546e-05	0.000254454
BIK	0.494052	0.00806004	0.0240083
SLC16A13	0.493959	3.09433e-06	3.5744e-05
TMEM141	0.493613	5.6235e-05	0.000397664
GK	0.492985	0.000454536	0.00225508
RBPMS2	0.492902	0.217418	0.334736
C14orf33	0.492701	1.53546e-05	0.000135296
C1orf53	0.492598	0.000670632	0.00310157
TMEM22	0.492533	0.00176702	0.00691041
NUDT7	0.492226	6.5453e-05	0.000451818
HDGF	0.492198	1.31676e-11	1.34256e-09
PCCB	0.492086	5.08749e-11	3.95597e-09
AK3L1	0.492049	0.257258	0.381807
DIRAS2	0.492027	0.0132424	0.0359706
TTPA	0.491904	0.0071768	0.0218818
MGC72080	0.491742	0.000249588	0.00137366
RPP40	0.490953	7.32516e-08	1.61396e-06
BRI3BP	0.490459	0.00328465	0.0114756
CHAC2	0.490394	5.52427e-06	5.80121e-05
SLC25A10	0.490383	2.31877e-05	0.000188904
MRM1	0.489879	1.06829e-06	1.46525e-05
SKA1	0.489822	0.0117298	0.0325839
ETFB	0.489802	5.8819e-09	2.14105e-07
KIF18B	0.489773	0.17796	0.287133
HIST1H2AC	0.48976	0.00382119	0.0130245
POLE2	0.489322	0.0225689	0.0553532
RAB15	0.489171	0.00251893	0.00922963
MARVELD3	0.489025	1.34664e-05	0.000121331
RACGAP1	0.488621	0.0112157	0.0313958
COX5A	0.48788	1.97951e-08	5.47902e-07
AXIN2	0.486616	0.010628	0.0299942
KIF11	0.485598	0.00914164	0.0265765
TPX2	0.484639	0.040633	0.0891436
PCOTH	0.484633	0.000593578	0.00279966
KCTD3	0.483651	1.58705e-06	2.01241e-05
CHRD	0.483367	0.347815	0.478701
RNF24	0.483261	3.15723e-08	7.97649e-07
ALG3	0.482548	3.72805e-06	4.19018e-05
GPR35	0.482519	0.388256	0.517122
PCBD1	0.481645	8.0328e-07	1.16072e-05
ATP2C2	0.481549	0.0261008	0.0621395
TLE6	0.481477	0.0186122	0.0474059
C17orf55	0.481354	0.233986	0.354536
QPRT	0.480907	0.351418	0.482364
FBXW5	0.480538	4.90591e-08	1.15477e-06
SLC7A5	0.479562	0.00110503	0.00470451
GPI	0.479148	2.87821e-07	4.95846e-06
NRARP	0.479116	0.000518053	0.00251035
HSF4	0.478907	0.0270551	0.0639618
MPDU1	0.478318	6.49554e-09	2.28131e-07
ARTN	0.477718	0.00453459	0.0149957
CHAC1	0.477316	0.0113848	0.0317846
PDIA3P	0.476836	2.39195e-05	0.000193134
DEPDC1	0.476125	0.0574955	0.118015
DNER	0.475959	0.0220817	0.0544188
GRM1	0.475928	0.0109646	0.0308141
DHDPSL	0.475783	0.00939968	0.0272039
DLGAP5	0.475551	0.0461594	0.0988691
TNNT2	0.475548	0.822926	0.8834
CNO	0.474903	2.70417e-08	6.97291e-07
HIST1H2BE	0.47447	0.00140036	0.0057217
TMEM14B	0.473159	1.54025e-11	1.52378e-09
SKA3	0.472798	0.00414111	0.0139133
SPC24	0.47241	0.0979725	0.180118
SPATS2	0.472298	5.67744e-07	8.67415e-06
PKHD1	0.470672	0.174881	0.283261
GPRC5A	0.47052	0.00767247	0.0230914
SMARCA1	0.470259	0.000170704	0.00101167
HSD17B7	0.470234	5.23934e-05	0.000375145
CCK	0.470114	0.00523637	0.016908
TPTE2P1	0.46946	0.00379932	0.0129677
NUDT5	0.468957	2.20732e-11	2.02344e-09
SCARA5	0.468946	0.427353	0.556404
PSMD4	0.468395	3.00855e-11	2.55842e-09
LEP	0.468257	0.121323	0.212882
C6orf108	0.467877	9.7059e-05	0.000627102
FLAD1	0.467684	1.12892e-10	7.54528e-09
SCG2	0.466204	0.300673	0.428699
CHRNB2	0.46592	0.000163896	0.000978578
SPAG5	0.465797	0.00833522	0.0246443
C10orf90	0.465608	0.0171172	0.0443555
TMEM9	0.465201	0.000239558	0.0013265
TRPC3	0.464728	0.000197873	0.00114121
MCM10	0.463831	0.0616326	0.124738
PIGM	0.46338	2.33364e-06	2.80936e-05
BLM	0.463363	0.00698366	0.0214018
CNTD2	0.462487	0.191411	0.303922
CCDC21	0.462206	1.94972e-08	5.41154e-07
IER3IP1	0.462067	1.50599e-06	1.92427e-05
VDAC2	0.461899	4.84457e-09	1.79285e-07
IGF1R	0.461817	0.000107734	0.00068522
ECT2	0.461722	0.000728601	0.00332201
GNAL	0.46156	6.03423e-05	0.000422671
COX15	0.460843	5.5022e-16	1.80256e-13
PITRM1	0.460481	5.11405e-07	7.95324e-06
HSPD1	0.459825	8.26922e-08	1.78651e-06
CACNA1S	0.459746	0.00412684	0.0138933
HBQ1	0.459746	0.00492797	0.0160785
C14orf162	0.459746	0.0309503	0.0715454
C6orf58	0.459746	0.216305	0.333537
APITD1	0.459667	1.10718e-08	3.50093e-07
EXD1	0.459479	0.000825293	0.00368386
SNHG7	0.459436	0.003069	0.0108685
BCL2L10	0.459435	0.05721	0.11761
IDI2	0.459339	9.07764e-06	8.7552e-05
LOC283404	0.459217	0.000238142	0.00132049
C10orf75	0.458937	0.00185844	0.00721007
TBC1D2	0.458387	0.000728601	0.00332201
TGIF1	0.458223	1.01742e-06	1.41097e-05
PPP1R1C	0.457909	0.155464	0.258728
CHRM1	0.457775	0.0709802	0.139723
RGS9BP	0.457288	0.0205069	0.0513161
OTX1	0.456468	0.00322036	0.0112806
DPM3	0.455709	0.000179872	0.00105505
SNORD17	0.455322	0.00726874	0.0221161
MCEE	0.455313	1.39181e-06	1.80609e-05
UPK2	0.455295	0.0354147	0.0798429
GPR89C	0.454376	0.316241	0.445556
LSMD1	0.452882	0.000142209	0.000866962
ANXA9	0.452696	0.00128028	0.00531916
LOC399815	0.452588	0.140885	0.239612
MRPS12	0.452452	9.39546e-05	0.000609013
C1orf56	0.452147	7.51028e-07	1.10033e-05
SYT1	0.45214	0.172946	0.281057
MRPS26	0.452135	2.13665e-05	0.000176734
FH	0.451735	1.59348e-10	9.9825e-09
C9orf140	0.451499	0.083641	0.158795
NHSL1	0.451315	0.131578	0.226678
NT5M	0.451162	0.0134325	0.036393
WBSCR27	0.450719	0.0327879	0.0750038
S100A9	0.450632	0.21321	0.330012
RASSF9	0.450126	0.0416735	0.090967
RAG1AP1	0.450114	4.77164e-05	0.00034713
ZNF280A	0.449852	0.0246273	0.0592883
SLCO1B1	0.449852	0.0603753	0.122716
OR1J2	0.449852	0.121464	0.213014
LHX5	0.449852	0.180021	0.289611
IMMP2L	0.449813	0.00157271	0.00627076
PPP1R3B	0.449623	0.00441192	0.0146653
PCSK6	0.449565	0.0230918	0.056414
LIPT2	0.449409	2.1503e-06	2.62985e-05
C12orf73	0.448774	6.12665e-06	6.33722e-05
TEX15	0.44837	0.0337016	0.0767251
XBP1	0.448317	0.00333128	0.0116101
ACAT2	0.448293	5.4586e-05	0.000388202
C16orf63	0.447552	3.04339e-12	3.84931e-10
C18orf56	0.447412	0.0424686	0.0922993
RORC	0.447066	0.000387919	0.0019857
MAPK12	0.446943	0.0079977	0.0238618
RAP1GAP	0.44676	0.00976665	0.028021
BUB1	0.446139	0.197878	0.31159
C1orf43	0.445776	1.70665e-10	1.05264e-08
LYPD1	0.445704	0.242158	0.363992
EXD3	0.445532	0.000210597	0.00119766
TMEM93	0.445437	8.77918e-09	2.89989e-07
ATP5A1	0.445408	7.08405e-07	1.04555e-05
B9D1	0.445404	6.66703e-05	0.000458637
KIF2C	0.445082	0.0609064	0.123606
PITPNM2	0.445034	0.000199616	0.00114663
RFC4	0.444939	0.00526621	0.0169879
TTK	0.444867	0.221025	0.339062
PTH2R	0.444819	0.465543	0.592499
TYSND1	0.444323	4.71883e-09	1.76594e-07
ORC6L	0.444149	0.0963864	0.177822
NUDT15	0.444135	3.07947e-08	7.82954e-07
ANKRD57	0.444062	3.2423e-06	3.7238e-05
ZBTB42	0.443699	0.00124558	0.00520421
FAAH2	0.443545	0.000875084	0.00387324
FKBP11	0.443511	0.0011153	0.00474216
FAM128A	0.442738	6.64251e-05	0.000457265
AGR2	0.442196	0.0621207	0.125472
C16orf59	0.441419	0.0159131	0.0417662
KIAA0664	0.441359	4.90591e-08	1.15477e-06
ELL3	0.440831	1.11665e-06	1.51494e-05
ATG9B	0.440614	0.429393	0.558005
MCF2L2	0.440197	0.0749712	0.14577
CNTN3	0.440146	0.282479	0.409241
KPNA7	0.439998	0.0758325	0.146973
DHTKD1	0.439865	4.01356e-07	6.53683e-06
TXNRD2	0.439824	2.80285e-05	0.000221918
BMP2	0.439754	0.188604	0.300587
GINS2	0.439149	0.056583	0.116489
SPDEF	0.439086	0.386576	0.515434
KCNF1	0.438906	0.0425568	0.0924227
WDR12	0.438831	3.87692e-10	2.15212e-08
RUVBL1	0.438623	3.59401e-07	5.97526e-06
CCDC85C	0.438539	8.82349e-07	1.25412e-05
AGFG1	0.43838	2.38537e-08	6.35589e-07
NLN	0.438043	3.29777e-06	3.7745e-05
SCCPDH	0.437977	2.35509e-05	0.000190929
NOP2	0.437719	8.19955e-06	8.04418e-05
MTG1	0.437621	4.37884e-07	6.98385e-06
PRPSAP2	0.437609	7.0589e-11	5.12964e-09
PCDHB8	0.437497	0.656994	0.758059
FAM63A	0.437391	8.4885e-05	0.000560404
SFXN4	0.436647	1.55175e-08	4.52043e-07
TOMM20	0.436413	9.68886e-07	1.35306e-05
CEACAM16	0.436268	0.00591676	0.0187089
C17orf37	0.435946	3.52833e-07	5.88074e-06
AURKAPS1	0.43567	0.00175133	0.00685708
EIF5A	0.435583	1.25225e-08	3.86785e-07
CSF3	0.435383	0.0930043	0.172877
NDUFB1	0.435374	8.15537e-05	0.000542714
PITPNC1	0.434987	0.00808091	0.024049
HBXIP	0.43437	1.68836e-05	0.000146125
TC2N	0.434264	0.00227585	0.00851219
TTLL7	0.43363	0.0155731	0.041068
CYB5D2	0.433456	0.00012253	0.000765437
NELF	0.433094	1.45246e-05	0.000129638
SLC25A37	0.433015	0.00126475	0.00527107
BSPRY	0.432609	5.43331e-06	5.72675e-05
MRPS21	0.432437	2.76989e-06	3.24273e-05
NDUFS1	0.432349	4.17509e-12	5.05666e-10
TDGF1	0.432236	0.0154654	0.0408593
PRDX3	0.431729	6.62032e-11	4.86399e-09
HAX1	0.431611	5.38582e-08	1.24141e-06
ERP29	0.431298	5.38837e-06	5.69139e-05
TMPRSS15	0.431035	9.36276e-05	0.000607288
CHRNA4	0.430713	0.02797	0.0657127
PIGP	0.430711	5.11405e-07	7.95324e-06
C8orf4	0.430545	0.0105614	0.0298332
PRR15	0.429421	0.125752	0.218866
ASCL2	0.428979	0.133604	0.229397
LOC116437	0.428571	0.000191451	0.00111111
ELAVL2	0.428552	0.0827679	0.157557
MGST3	0.4283	2.30372e-06	2.78341e-05
MFF	0.428158	1.73263e-15	5.16433e-13
FAM36A	0.42813	2.42161e-08	6.41822e-07
STYK1	0.428035	0.0133017	0.0361022
HDDC3	0.42797	6.22993e-09	2.20743e-07
ATIC	0.427679	2.44304e-11	2.19918e-09
ATP6V1B1	0.427477	0.0540266	0.112255
PKMYT1	0.4273	0.101755	0.185501
PHEX	0.426808	0.00474999	0.0155979
FAM41C	0.426423	0.00281761	0.0101308
FAM155B	0.425991	0.0856911	0.161767
HMBS	0.425507	4.25235e-08	1.02384e-06
ATE1	0.424683	3.2429e-05	0.000250992
ATP5G1	0.424522	2.57197e-08	6.75405e-07
EIF5AL1	0.424204	4.07126e-09	1.56462e-07
RG9MTD2	0.424026	1.83396e-05	0.000156223
C21orf84	0.423963	0.00314548	0.0110707
DAK	0.423829	9.79113e-08	2.04031e-06
LYSMD1	0.423515	4.39893e-07	7.01022e-06
GLS2	0.423472	0.15521	0.258542
OAZ3	0.423195	0.0048549	0.0158686
WNT3	0.423164	0.00446062	0.0147903
C18orf32	0.42313	1.07585e-05	0.000100796
ATPBD4	0.422567	3.97123e-06	4.4237e-05
SUCLG2	0.421773	4.64796e-05	0.000339615
AHCYL2	0.42124	0.153189	0.256028
MRPL12	0.4209	6.59374e-05	0.000454533
ICA1	0.420832	1.50599e-06	1.92427e-05
E2F6	0.419797	5.58786e-11	4.26213e-09
CDCA5	0.419765	0.0995794	0.182418
C17orf53	0.419277	0.00271464	0.00982778
TMC4	0.41923	0.002426	0.00895644
PRPF40B	0.419229	0.000269922	0.00146739
C8A	0.419228	0.0561771	0.11582
SLC16A5	0.419098	0.058072	0.11899
PSAT1	0.418961	0.0554594	0.114541
MRPL42	0.418866	5.11405e-07	7.95324e-06
INTS10	0.418783	3.00356e-06	3.47558e-05
CCDC51	0.418373	5.55009e-07	8.53834e-06
LMO1	0.418142	0.00698099	0.0214002
CCDC77	0.418089	8.30751e-11	5.88714e-09
TMTC1	0.418065	0.100481	0.183682
FAM119A	0.418059	1.15039e-12	1.72454e-10
STK32C	0.41782	0.000109291	0.000692915
SLC27A2	0.417786	0.00234983	0.00872681
LOC152024	0.417488	0.0509635	0.107014
ART1	0.417488	0.155349	0.258686
GPATCH4	0.41732	1.58614e-07	3.06848e-06
DVWA	0.416793	0.0528739	0.110434
RHOD	0.41631	0.0820908	0.156536
DUSP5P	0.4162	0.626267	0.732781
TMEM106C	0.416192	0.000175537	0.00103632
PPM1H	0.415935	0.0430958	0.0933985
FLJ40852	0.415854	0.00570874	0.0181488
PIF1	0.415783	0.202174	0.316782
TRIM54	0.415599	0.320437	0.449756
NUDT13	0.415506	0.00298301	0.0106186
GAL3ST1	0.415446	0.257993	0.382586
ARHGEF10	0.415205	0.00448516	0.0148544
ACBD6	0.415185	2.53676e-09	1.05175e-07
NDUFB4	0.414864	2.21643e-07	4.01205e-06
RCOR2	0.414829	0.426846	0.555923
NCSTN	0.41464	3.35037e-10	1.91297e-08
DOCK5	0.414612	0.0467356	0.0998466
CA6	0.414569	0.112745	0.200972
HOXD11	0.414569	0.145487	0.245703
C1orf69	0.414195	1.68836e-05	0.000146125
GABRQ	0.414136	0.00880624	0.0257776
TNFRSF1A	0.414081	2.9128e-05	0.000229623
KCNC2	0.414027	0.0424593	0.0922993
TRIP13	0.413885	0.134285	0.230407
CA14	0.413789	0.000282091	0.0015199
NAA20	0.413554	3.00855e-11	2.55842e-09
FAM162A	0.413329	0.000543935	0.00261235
C10orf41	0.412834	0.00039967	0.00203335
C12orf34	0.4114	0.0203887	0.0510779
CENPF	0.411243	0.0473179	0.100886
TMEM180	0.4112	7.68083e-06	7.61756e-05
GALK2	0.411034	5.71205e-08	1.30755e-06
FAM98B	0.410739	2.70728e-05	0.000215204
KIAA1804	0.409928	0.000178624	0.00104989
LOC90246	0.409585	0.859153	0.907747
C13orf23	0.409465	1.39027e-05	0.000124868
TFB2M	0.409437	1.75182e-07	3.32463e-06
SRGAP1	0.40914	0.00527332	0.0170081
HSPE1	0.408941	3.15723e-08	7.97649e-07
HIST2H2AA3	0.408632	0.0128526	0.0351076
INF2	0.407936	2.45779e-05	0.000197652
PXMP2	0.407682	5.27857e-05	0.000377143
XPOT	0.407676	0.00599009	0.01889
CCDC90A	0.407621	1.43756e-08	4.24346e-07
AP1S1	0.40724	1.13085e-07	2.30602e-06
CCNE1	0.406975	0.979078	0.987678
LIAS	0.406821	1.64883e-05	0.000143324
RAN	0.406679	2.47823e-06	2.95495e-05
NOP56	0.406646	7.87156e-06	7.772e-05
DERL2	0.406614	1.92056e-07	3.56696e-06
SQRDL	0.406568	0.00580117	0.0183871
ENSA	0.406402	1.83792e-09	8.00195e-08
HIST2H2BE	0.405887	0.0262185	0.0623676
TMCO1	0.405823	3.27644e-09	1.30691e-07
ALDH6A1	0.405172	0.0126332	0.0345899
ASPH	0.404982	0.0338748	0.0770054
TTC32	0.404478	1.35742e-05	0.000122082
PSMD14	0.404356	2.01418e-09	8.56411e-08
SLC5A11	0.40383	0.0425264	0.0924048
HSP90B1	0.403156	0.000178624	0.00104989
CUTC	0.402903	3.83511e-11	3.1282e-09
SCAMP3	0.402581	4.18276e-07	6.74099e-06
THEM4	0.402543	0.000164261	0.00097988
CBWD6	0.402391	0.00221046	0.0083049
MAD2L1	0.402307	0.040633	0.0891436
SRP9	0.402042	1.23731e-09	5.73698e-08
CENPN	0.401893	0.00545402	0.0175118
CDH7	0.401849	0.0481698	0.10232
DDT	0.401815	1.45824e-05	0.000130038
CCDC64B	0.401336	0.182794	0.293258
NIT2	0.401155	9.33063e-08	1.96484e-06
COQ3	0.401081	1.28364e-05	0.000116707
LOC729082	0.401041	6.59795e-09	2.30513e-07
ELP2P	0.40062	6.02307e-05	0.000422185
MTMR2	0.40031	1.43283e-11	1.43168e-09
PHPT1	0.399609	6.43766e-06	6.60083e-05
NOP16	0.399296	0.000426983	0.00214716
NDUFB8	0.399127	7.01156e-08	1.54828e-06
FUCA2	0.399013	0.00014474	0.000879445
IDI1	0.398615	6.54464e-06	6.68993e-05
SMPDL3B	0.398341	0.0119946	0.0331352
TIPIN	0.398255	1.11912e-06	1.51727e-05
ACCN3	0.398173	0.234846	0.355597
TRIM37	0.397966	2.19575e-07	3.98907e-06
COQ6	0.39791	1.21369e-05	0.000111208
SPRYD4	0.397199	8.43082e-08	1.8134e-06
MANSC1	0.396949	0.000104684	0.000669654
MYRIP	0.396836	0.0326453	0.0747717
KEAP1	0.396691	1.64104e-08	4.73225e-07
C6orf129	0.396617	0.000168923	0.0010029
CDC6	0.396538	0.0759769	0.147196
APRT	0.396505	8.33437e-06	8.15642e-05
IFI27L1	0.396424	0.0011396	0.0048311
DTYMK	0.396305	7.61209e-07	1.10713e-05
USP5	0.3961	8.02711e-10	4.04065e-08
RNMTL1	0.395778	4.69331e-08	1.11259e-06
ABCC11	0.395765	0.0020907	0.00791536
NUDT19	0.395758	1.85571e-05	0.000157806
NOL7	0.395656	1.41572e-08	4.20383e-07
RPL26	0.395501	0.00152616	0.00613164
ELAVL3	0.395173	0.100155	0.18327
TMEM40	0.395006	0.305962	0.434023
C3orf33	0.394987	4.01265e-05	0.000299691
LOC127841	0.394571	0.0532931	0.111101
CSRNP3	0.394439	0.0158925	0.0417285
HSPA12A	0.3944	0.000206637	0.00117883
C6orf136	0.39433	1.90513e-06	2.35887e-05
BPNT1	0.393779	3.33505e-08	8.35183e-07
C17orf61	0.393293	3.52688e-05	0.000267989
TIMM16	0.393082	0.000491713	0.00239961
HMMR	0.39305	0.0414985	0.0906345
SLC34A3	0.392677	0.118046	0.208195
HGSNAT	0.392437	0.0112157	0.0313958
S100A12	0.392038	0.045108	0.0970749
C1orf27	0.391781	4.58377e-07	7.26424e-06
FAM71E1	0.391657	0.00182028	0.0070868
C6orf52	0.391181	0.0302321	0.0700918
PAWR	0.391067	2.51559e-05	0.00020157
EEF1E1	0.390648	1.48635e-06	1.90405e-05
DCTN6	0.390322	9.24491e-09	3.03367e-07
BCCIP	0.390158	4.27341e-08	1.02768e-06
ERBB3	0.389985	0.18831	0.300215
GATSL1	0.389959	0.0047762	0.0156626
GTF2E2	0.389939	2.9278e-06	3.39972e-05
PTPRR	0.389881	0.0434578	0.0940822
FREM2	0.38945	0.302924	0.431201
MRPS18A	0.389416	1.76195e-06	2.20619e-05
HIST3H2A	0.389353	0.382273	0.511301
GOT2	0.38889	5.99845e-08	1.36219e-06
HSBP1L1	0.388647	0.000278294	0.00150512
FAM54A	0.388259	0.0541357	0.112446
GLCE	0.388149	2.46762e-06	2.94582e-05
CTAGE5	0.388104	0.000379004	0.00194855
GRAMD1A	0.38805	0.00155861	0.00622322
FLJ39582	0.387069	0.000167746	0.000997395
GNPAT	0.386851	3.58574e-09	1.4023e-07
DKFZP434L187	0.386763	0.0213565	0.052971
MRP63	0.386695	6.87589e-06	6.97148e-05
C14orf72	0.386429	0.00257031	0.00938005
C1orf135	0.386264	0.193799	0.306787
FAM18B2	0.386194	1.21977e-06	1.62398e-05
MOGAT2	0.385928	0.462705	0.589953
SLC44A3	0.385598	0.0619984	0.125288
SLC22A18	0.385463	0.0553481	0.114335
C10orf35	0.385276	3.97123e-06	4.4237e-05
SNRPB	0.385185	1.09774e-05	0.000102558
HSPA1A	0.384761	0.000179247	0.00105262
NKAIN3	0.384713	3.12917e-07	5.31295e-06
MAGEA2	0.384713	0.042369	0.0921962
F2	0.384713	0.0597529	0.121735
NDUFV2	0.384582	6.65332e-06	6.77676e-05
C7orf55	0.384076	0.00245426	0.00903738
LIN9	0.384076	0.000170108	0.00100874
GABRA2	0.384057	0.000377853	0.00194463
MRPS35	0.383994	6.83345e-07	1.01607e-05
NAP1L2	0.383904	0.276456	0.402645
FZD5	0.383814	0.000263574	0.00143993
BOLA2	0.38366	0.000571018	0.00271437
SLC6A13	0.383555	0.029225	0.0681564
C2orf76	0.383502	8.47585e-07	1.21508e-05
MANF	0.383296	0.0124171	0.0341042
GLI4	0.383037	0.00157271	0.00627076
CKB	0.382991	0.393081	0.521845
PSMG4	0.382925	0.000106581	0.00067983
DDTL	0.382829	0.00127249	0.00529672
KRTCAP2	0.382591	3.30546e-05	0.000254454
TMPO	0.382548	0.014662	0.0391194
KIF18A	0.382439	0.0356779	0.0803457
PSMB6	0.382262	1.90207e-10	1.15887e-08
DYX1C1	0.382098	0.0133997	0.036314
TPI1P3	0.381787	0.00177841	0.00694948
DNTTIP2	0.380391	1.4565e-09	6.54081e-08
CDK2AP2	0.380263	0.00448516	0.0148544
SLC7A1	0.380047	2.2216e-05	0.000182627
NUP88	0.379958	1.27163e-08	3.90359e-07
COX6B1	0.379819	0.00171009	0.00672727
TM7SF3	0.379737	0.000240379	0.0013303
GLRX2	0.379669	5.9692e-08	1.35709e-06
CBX8	0.379559	2.99219e-05	0.00023477
ADIPOR1	0.37924	1.39421e-08	4.15229e-07
ZBTB7B	0.379113	1.42891e-06	1.84585e-05
ATP5G3	0.379089	2.21643e-07	4.01205e-06
PI4K2B	0.378984	0.000721682	0.00329497
SILV	0.378188	0.00382119	0.0130245
ASAH2B	0.378023	0.0040727	0.0137398
ASAH2	0.377737	0.000808849	0.00362518
MED9	0.37727	2.35551e-07	4.20289e-06
C2orf47	0.376979	1.91698e-12	2.60606e-10
TMEM105	0.376958	0.312667	0.441735
SLC5A10	0.376671	0.000231191	0.00129089
RDH12	0.376426	0.0679222	0.134819
FBXO22OS	0.376234	3.31811e-05	0.000255232
LTBR	0.376178	6.22869e-06	6.42281e-05
HECW1	0.376172	0.222678	0.341101
EME1	0.376049	0.190374	0.302731
SLC6A6	0.375954	5.32162e-06	5.63579e-05
ZKSCAN3	0.3759	7.01938e-05	0.000478266
PNLIPRP3	0.375401	2.35075e-07	4.20289e-06
FSTL5	0.375401	0.149962	0.251771
POP5	0.375308	1.4425e-07	2.84288e-06
NCAPG	0.375217	0.0393216	0.086762
SOX15	0.37484	0.0959494	0.177148
NUP37	0.374779	4.47653e-05	0.000328772
TTLL12	0.374681	4.84372e-05	0.000351733
ALDH2	0.374492	0.0119353	0.0330125
COG2	0.374376	7.93918e-10	4.00648e-08
DNA2	0.374264	0.00058597	0.00277095
SCO1	0.374259	2.15518e-11	1.99394e-09
EFNA3	0.374021	0.00238418	0.00882976
CHRM3	0.373707	0.355041	0.485773
UNC13B	0.373342	0.122227	0.213991
C1orf66	0.372366	6.10417e-07	9.22039e-06
PCNA	0.372076	0.000973197	0.00423435
ACADVL	0.372052	0.0001719	0.00101725
MAK16	0.37194	3.2059e-05	0.000248609
FAM174B	0.371935	0.0516722	0.108309
PDE3A	0.371931	0.575851	0.690496
ATP2A2	0.370975	3.49918e-06	3.9664e-05
RNLS	0.370908	0.0287338	0.0671833
SDF2L1	0.370717	0.000259127	0.00141796
FXR2	0.370551	1.08543e-09	5.17691e-08
NME4	0.369894	0.000269922	0.00146739
LBP	0.369704	0.139328	0.237541
KIF12	0.369628	0.757645	0.835169
PHF23	0.369623	9.37572e-08	1.97018e-06
GPR77	0.369611	0.00853062	0.0251143
FAM83G	0.369592	0.0141725	0.0380523
GRTP1	0.369513	0.000961147	0.00418922
NDUFA10	0.369465	2.49915e-15	7.03424e-13
MUCL1	0.369079	0.0373367	0.0833206
OBFC1	0.368626	0.00592651	0.0187309
TRAF2	0.368563	4.6963e-06	5.08677e-05
TMEM85	0.36808	3.32906e-09	1.32526e-07
RAD51	0.367868	0.0472205	0.100689
GMNN	0.367715	0.000740269	0.0033614
RPL26L1	0.367679	0.000584081	0.00276398
CENPI	0.367648	0.33233	0.462356
UCHL5	0.367527	1.30653e-09	5.96114e-08
PMF1	0.367513	2.01783e-07	3.72339e-06
MYC	0.367503	0.0157612	0.0414328
YEATS4	0.367362	0.000314274	0.00166679
NT5DC3	0.367262	0.00167976	0.0066288
C4orf34	0.366912	0.0143456	0.0384191
OVCA2	0.366834	1.1216e-06	1.51857e-05
KCNS3	0.3666	0.0361413	0.0811332
C4orf52	0.366552	1.77988e-08	5.02388e-07
LCMT2	0.366479	6.402e-05	0.000444382
DAP3	0.366422	8.64397e-09	2.8647e-07
C17orf78	0.366364	0.207969	0.32378
C9	0.366364	0.292464	0.420203
EIF4A3	0.366274	3.04889e-08	7.78149e-07
SLC45A4	0.366155	0.000911461	0.00400498
TREML4	0.366149	0.00327491	0.0114513
COX4I1	0.366092	2.5211e-06	2.9989e-05
TJP3	0.366092	0.00493476	0.0160875
VPS72	0.365915	3.71236e-06	4.17489e-05
ACN9	0.365652	0.000168923	0.0010029
CNPY2	0.365429	2.30977e-05	0.000188325
TRIM40	0.365021	0.00360771	0.0124112
PGLYRP1	0.365021	0.16904	0.276193
THAP4	0.364441	3.23916e-10	1.85477e-08
ADAL	0.364347	6.94243e-05	0.000474154
EFCAB10	0.364173	0.142425	0.241655
GTF2A2	0.364127	1.0571e-08	3.39633e-07
VSIG10	0.364022	0.00272244	0.00985065
ANKRD2	0.363962	0.00509778	0.0165255
RGS20	0.36396	0.0349165	0.0789254
CENPJ	0.363781	7.71523e-07	1.11969e-05
DGAT1	0.363768	0.0026302	0.00956891
CNOT7	0.363704	9.4757e-07	1.32793e-05
ST8SIA6	0.363247	0.380354	0.509212
CHD1L	0.363175	2.69979e-06	3.17742e-05
ROBLD3	0.362969	8.27506e-05	0.000549033
CYP39A1	0.362774	0.123499	0.215679
TM4SF1	0.362636	0.0195969	0.0494851
C6orf48	0.362632	0.00300003	0.0106696
H3F3A	0.362622	0.00322036	0.0112806
ECHS1	0.362563	5.12783e-08	1.19156e-06
SNORA81	0.362554	0.0894709	0.167399
PAPOLB	0.362554	0.473543	0.600006
FAM18B	0.362293	2.19575e-07	3.98907e-06
FAH	0.362221	0.00117878	0.00497503
COX17	0.362141	8.17794e-07	1.17744e-05
DDX25	0.361855	0.00811003	0.0241213
FOXP2	0.361723	0.320268	0.44955
RAB3IP	0.361669	0.00232268	0.00864687
UNC13A	0.361605	0.0623659	0.125891
RPS6KA6	0.361234	0.160331	0.264955
SMYD2	0.360956	7.05225e-07	1.04317e-05
TIMM17A	0.360902	2.37341e-08	6.34093e-07
SETD6	0.360697	3.38206e-05	0.000258855
HSD17B1	0.360503	0.195152	0.308425
TMEM183A	0.360342	1.34631e-07	2.67708e-06
SLC25A15	0.360092	9.02083e-08	1.91372e-06
KIF4A	0.360029	0.137034	0.23444
ATP5J2	0.359798	0.000227552	0.00127414
TAS2R13	0.359409	0.102982	0.187346
CRYBA2	0.359409	0.184069	0.294841
SNRPE	0.359284	9.83838e-08	2.04802e-06
PA2G4P4	0.359095	0.0031394	0.0110532
C2orf71	0.359042	0.120224	0.211307
VDAC3	0.358981	2.62017e-06	3.10198e-05
SUDS3	0.35898	2.41059e-05	0.000194404
DHODH	0.358569	1.19438e-05	0.00010969
ATP6V1C2	0.358457	0.160875	0.265675
GCOM1	0.358306	0.218724	0.336178
SERF2	0.35825	1.47573e-05	0.000131187
TTC39A	0.358149	0.00129204	0.00535578
RNFT2	0.35807	0.0447448	0.0963869
MCCC2	0.357992	6.84768e-06	6.9464e-05
PELP1	0.357271	2.33904e-07	4.20289e-06
GCKR	0.357239	0.135125	0.23169
SPAG7	0.357184	3.12074e-06	3.60075e-05
ZNF165	0.357009	0.00015046	0.000908948
EHBP1	0.356922	2.0658e-07	3.79091e-06
ST6GALNAC4	0.356691	0.00281761	0.0101308
PFKP	0.356608	0.0330748	0.0755563
PARVB	0.356595	0.0709197	0.139618
EGLN1	0.356584	9.42102e-08	1.97348e-06
ACADM	0.356503	7.43339e-06	7.40523e-05
C19orf33	0.35623	0.0104163	0.0295012
ARHGEF16	0.356216	0.000216858	0.00122663
TXNL1	0.356139	3.06188e-05	0.000239018
C15orf42	0.356029	0.153692	0.256618
MANBAL	0.355861	4.30114e-06	4.71498e-05
ATP2A1	0.355697	0.123499	0.215679
MARS2	0.355173	9.6275e-08	2.01462e-06
TMEM143	0.355007	0.000210961	0.00119904
DUSP23	0.354961	9.26051e-05	0.000601632
TRPM2	0.354755	0.293786	0.421587
ZSCAN16	0.354505	0.000457531	0.00226432
CLGN	0.354401	0.122438	0.214237
FBXL16	0.354182	0.297824	0.425883
TRPV1	0.353989	0.0167919	0.0436881
C1orf131	0.353983	1.36601e-08	4.10503e-07
TMEM79	0.353904	0.0287338	0.0671833
OR2B6	0.35389	0.0674608	0.134103
GYG2	0.35373	0.0387001	0.0857314
LOC220429	0.353563	0.0294696	0.0686227
PGAM5	0.353427	6.33146e-05	0.000440404
DNAJB4	0.353414	0.0036852	0.0126299
C6orf130	0.353291	2.29383e-06	2.77818e-05
YWHAE	0.35309	4.04981e-09	1.55937e-07
MAGEA6	0.353077	0.0596372	0.121549
IARS2	0.352923	7.6725e-09	2.61205e-07
PAPPA	0.352901	0.222678	0.341101
ACY1	0.35286	0.0256926	0.061409
GPR56	0.352453	0.015387	0.0407169
PACSIN3	0.352169	0.0259252	0.0618392
NUDT6	0.351916	8.61039e-06	8.3814e-05
DNAJC9	0.35163	0.00421027	0.01411
FBXO36	0.351421	0.0513579	0.107729
CAPN5	0.351384	0.3897	0.518527
KSR1	0.351173	0.066271	0.132238
SUMF1	0.350714	0.00045156	0.00224477
LOC647309	0.350621	0.0237094	0.0575918
CDC123	0.350282	6.10111e-09	2.18084e-07
TMED3	0.349915	0.000662104	0.00306497
MYLK3	0.349899	0.521969	0.64385
SERPINF2	0.349324	0.0196887	0.0496728
C19orf48	0.349308	0.000542173	0.00260514
ABHD3	0.349256	5.27857e-05	0.000377143
CCDC56	0.349212	0.0057394	0.0182115
ACYP1	0.349108	0.00657318	0.0204005
PSMA3	0.349079	7.51475e-09	2.56709e-07
CENPW	0.348973	0.0810196	0.154937
MRPS36	0.348937	8.70715e-05	0.000572004
TSEN15	0.348758	0.000114908	0.000723704
SFN	0.348736	0.0013814	0.00565231
PDSS1	0.348708	0.00142818	0.00580687
C1QTNF9	0.348546	0.210933	0.327354
ZBTB12	0.348385	0.00066529	0.00307901
MRPS28	0.348183	0.000220622	0.0012423
DSCC1	0.347848	0.0729923	0.142658
SOX12	0.347806	0.00351402	0.0121453
CDH18	0.347779	0.0517456	0.10844
FBXO47	0.347779	0.264311	0.389354
HIST1H4A	0.347779	0.299089	0.427142
LOC400940	0.347779	0.361402	0.491104
PYY	0.347779	0.568297	0.684273
TOMM6	0.347297	0.000171301	0.00101461
LRRIQ4	0.347124	0.315618	0.444897
UQCRFS1	0.346995	5.33795e-05	0.000380705
PTGR2	0.346901	5.95193e-06	6.1853e-05
RPL9	0.346841	0.114402	0.203345
ABLIM2	0.346755	0.0874583	0.164511
USMG5	0.346695	8.59024e-07	1.22795e-05
GSTZ1	0.34641	0.000164837	0.00098273
FA2H	0.346093	0.0349169	0.0789254
PPIF	0.345962	3.82356e-06	4.28307e-05
C6orf195	0.345862	0.000279927	0.0015115
ALDOA	0.345832	0.000147835	0.000896065
CENPM	0.345182	0.0533218	0.111149
UBE2NL	0.344988	0.144447	0.24436
GTF3A	0.344816	1.19844e-06	1.60091e-05
BRP44	0.344406	3.71972e-05	0.000280403
SLC25A11	0.344279	7.95499e-08	1.72421e-06
ENAM	0.344253	0.332199	0.462238
TIGD1	0.344036	0.00045379	0.00225474
COX4NB	0.343919	2.77315e-07	4.81902e-06
HFE	0.343912	0.00616812	0.0193537
KIFC1	0.343874	0.0671801	0.133638
YDJC	0.343768	0.00196574	0.00754723
C14orf184	0.343338	0.214069	0.331086
RPRD1A	0.343209	0.00019619	0.00113314
HSDL1	0.343061	0.000193489	0.0011198
RFX6	0.34301	0.0235755	0.0573504
LOC285847	0.34301	0.827625	0.886752
RNPEP	0.342804	5.9692e-08	1.35709e-06
RPS27	0.342753	0.0227768	0.0557741
MGC70857	0.342379	5.60263e-05	0.00039661
ATP5S	0.342143	1.87402e-05	0.00015889
IRX3	0.342112	0.125428	0.218379
PSMD11	0.342077	3.07364e-05	0.000239655
BBS4	0.341946	9.84411e-06	9.35893e-05
RPL37A	0.341748	0.001197	0.00503808
LETMD1	0.341659	0.000131091	0.000810055
SLC10A5	0.341646	0.000949236	0.00414816
PTK6	0.341442	0.0208674	0.0519968
C9orf23	0.341315	0.000826934	0.00369036
PRIM1	0.341307	0.0237872	0.0577249
PCYT2	0.340662	2.34596e-05	0.000190421
SARS2	0.339643	0.000124287	0.000775445
FLJ42289	0.339511	0.185973	0.297152
WDR17	0.33915	0.0757604	0.146919
TIMELESS	0.339145	0.00707588	0.0216281
MAP1D	0.338908	3.42098e-05	0.000261034
MRPL44	0.338901	3.7235e-11	3.04961e-09
DBNDD1	0.33884	0.000407687	0.00206468
SHC1	0.338489	2.9278e-06	3.39972e-05
GAPDH	0.338457	0.000216112	0.00122345
C12orf66	0.338412	6.86626e-05	0.000469916
TRIM9	0.338359	0.132814	0.228432
FN3K	0.338162	0.00448516	0.0148544
HDHD3	0.337806	1.28364e-05	0.000116707
CENPO	0.337767	0.0238415	0.0578354
HIST1H3J	0.337364	0.0160297	0.0420169
CRELD2	0.33732	0.000513016	0.00248838
APOO	0.337054	0.000705775	0.00323491
CCDC57	0.337032	0.00365445	0.0125396
TBC1D7	0.337023	5.27857e-05	0.000377143
MRPL9	0.33693	8.74507e-07	1.24474e-05
LYRM4	0.336482	6.47327e-05	0.000447619
LOC100128191	0.33602	0.0258087	0.0616054
HSPA9	0.335788	4.05562e-06	4.49515e-05
UBE2MP1	0.335662	5.00967e-05	0.00036155
ZNF511	0.335541	0.019324	0.0489009
ECE2	0.335407	0.000311117	0.00165355
DHRS11	0.335214	0.00548345	0.0175836
LOC253724	0.335159	0.00927079	0.0269011
RHOV	0.334572	0.0338748	0.0770054
ALCAM	0.334521	0.0206269	0.0515195
CD38	0.334482	0.03208	0.0737559
MAGOHB	0.334461	0.000509684	0.00247522
C2orf15	0.334436	0.00203641	0.00775154
PHB2	0.334299	8.57542e-06	8.35957e-05
RRS1	0.334211	0.000231489	0.00129184
UFC1	0.334052	1.14279e-05	0.000105975
LRP12	0.334029	0.00584789	0.0185058
CWF19L1	0.333987	1.50467e-09	6.72691e-08
MMADHC	0.333892	1.51267e-07	2.95495e-06
C14orf1	0.333515	5.68696e-06	5.95017e-05
TOMM40	0.333477	4.1672e-05	0.000309811
SLC30A8	0.333344	0.198048	0.311759
PDF	0.333158	3.83971e-06	4.29875e-05
PIPSL	0.333083	1.46696e-06	1.88768e-05
VAPA	0.333067	2.13665e-05	0.000176734
RSL24D1	0.33305	1.22346e-05	0.000111897
MUC6	0.333039	0.45533	0.583392
TMEM182	0.333022	0.00018495	0.0010785
NIF3L1	0.332973	4.42988e-09	1.67664e-07
PHF17	0.332824	0.00207261	0.00786089
RPLP0	0.332332	0.00781327	0.0234129
TSSC1	0.332236	1.00404e-08	3.24674e-07
NOP58	0.332196	5.43891e-08	1.25076e-06
TTC22	0.332029	0.00643558	0.0200419
PMM1	0.332002	0.0370834	0.0829036
CKS2	0.331996	0.033655	0.0766277
MKI67	0.331965	0.279165	0.405469
CCNB3	0.331876	0.0962981	0.17771
AHSG	0.331728	0.0287734	0.0672523
ZNF695	0.33161	0.392838	0.521661
C13orf1	0.331602	8.68075e-06	8.44166e-05
IGSF8	0.331467	0.000662104	0.00306497
NUDT9P1	0.331263	0.00639017	0.0199408
ZNF710	0.331232	0.0251189	0.0603192
PECI	0.33119	0.000659988	0.00305801
RNF187	0.331108	5.72917e-07	8.73982e-06
PRMT3	0.330798	5.57534e-07	8.55742e-06
LYPD6B	0.330585	0.0860898	0.162397
SNAPIN	0.330403	3.90494e-06	4.35714e-05
SOCS7	0.330298	0.0112718	0.0315308
LOC285696	0.330247	0.00521915	0.0168688
H2AFZ	0.330231	0.000788699	0.00354746
DCST2	0.330112	0.314135	0.443245
COX10	0.329993	1.56283e-09	6.95582e-08
ANAPC7	0.32947	1.87144e-07	3.49522e-06
TAS2R20	0.329228	0.0190097	0.04824
C14orf2	0.328808	3.38269e-06	3.84964e-05
PLEKHA6	0.328353	0.00493476	0.0160875
TPI1	0.328315	6.44943e-05	0.000446743
CTTN	0.328221	0.00304297	0.0107954
UBQLN4	0.328205	2.18724e-05	0.000180173
HRASLS2	0.328179	0.426562	0.555771
B3GNTL1	0.327854	0.0015079	0.00606558
PGAP2	0.327779	3.70155e-09	1.43914e-07
CHCHD1	0.327704	7.83946e-06	7.7518e-05
KIF9	0.327592	0.223342	0.341647
POLR2H	0.327306	2.71774e-05	0.00021595
PTS	0.327036	2.1503e-06	2.62985e-05
TMEM33	0.326927	8.2667e-06	8.10209e-05
CENPK	0.326882	0.420767	0.549834
FAM83D	0.326804	0.112608	0.200781
CCDC23	0.326678	0.00441798	0.0146781
PDCD10	0.326627	6.71632e-05	0.00046171
PWWP2B	0.32655	0.000218356	0.00123301
ERCC6L	0.326496	0.184523	0.295378
PDHX	0.326401	2.07158e-08	5.68659e-07
HKDC1	0.326059	0.457466	0.5852
DNAJC10	0.325919	0.0023025	0.00859096
ANP32C	0.325756	0.0266451	0.0632019
PAPD5	0.32566	0.00232944	0.00866881
DMRTA1	0.3254	0.017525	0.0451488
BDNF	0.325224	0.321547	0.450869
LASS2	0.325198	0.000144231	0.000876614
RACGAP1P	0.325195	0.0101538	0.0289216
C15orf61	0.32501	3.88853e-06	4.34368e-05
LY6G6C	0.324981	0.0651375	0.130419
ACOT6	0.324737	0.00422276	0.0141424
TAF1A	0.324689	0.00502943	0.0163454
MRPL30	0.324416	3.54011e-08	8.72326e-07
PCK1	0.324341	0.0233116	0.0568885
PAQR5	0.324206	0.0410205	0.0898262
SMUG1	0.324013	1.33594e-05	0.000120584
SLC38A1	0.32392	0.445906	0.573977
CRIPT	0.323787	4.15915e-06	4.58447e-05
UBE2C	0.323672	0.398919	0.527563
C1orf105	0.323658	0.0570927	0.117421
OTP	0.323658	0.311731	0.44063
OXSM	0.323636	2.23898e-05	0.000183677
CCT2	0.323485	2.41524e-06	2.89365e-05
MTX1	0.323483	1.04025e-06	1.43466e-05
SPPL2A	0.323448	8.80248e-05	0.00057675
MRPL43	0.323374	5.9272e-07	8.98023e-06
HEATR4	0.323039	0.043635	0.0943827
TATDN3	0.322865	1.64341e-06	2.07204e-05
SERINC4	0.322686	0.122749	0.214687
HAUS4	0.322602	0.00105173	0.00451997
FLJ43663	0.322447	0.026248	0.0624303
CREG2	0.32235	0.139014	0.237218
KCTD9	0.322191	6.79161e-06	6.90002e-05
FAM167A	0.322112	0.35641	0.486842
ZC3HAV1L	0.32201	0.0119649	0.0330781
AOC2	0.321811	0.0698342	0.137847
ANXA7	0.321736	6.29533e-10	3.27619e-08
SMAD2	0.321083	0.00126862	0.00528498
NPM3	0.320914	0.000411752	0.00208105
TFAM	0.320903	3.2803e-05	0.0002532
C2orf82	0.320876	0.0343073	0.0777762
B3GALT1	0.320729	0.00536797	0.0172576
KIF20B	0.320617	0.0382904	0.0850123
FLJ39739	0.320573	0.00780217	0.0233895
NBEA	0.320495	0.117033	0.206772
PFDN2	0.320487	7.31058e-07	1.07502e-05
LGTN	0.320265	2.95951e-07	5.05927e-06
MRPL14	0.320227	0.0339484	0.0771287
ATP5B	0.320142	7.80224e-08	1.69847e-06
MIF	0.319562	0.00334067	0.0116388
C1orf58	0.319039	0.000178624	0.00104989
TARBP2	0.318856	0.00106483	0.00456742
SUPV3L1	0.318638	1.96953e-08	5.45896e-07
EPRS	0.318545	1.64233e-05	0.000142946
BUB3	0.318434	0.001705	0.00671385
BGLAP	0.318409	0.00342635	0.0118937
FAM71D	0.318403	0.00730169	0.0221961
RFWD2	0.318365	2.50976e-09	1.04273e-07
AKR7L	0.318297	0.196057	0.309284
PRUNE	0.318206	2.25468e-06	2.74407e-05
PA2G4	0.318124	1.46055e-06	1.88186e-05
NCRNA00116	0.317836	0.0299021	0.0694679
RRP12	0.317391	0.000131091	0.000810055
PSMA4	0.317384	2.23433e-08	6.05025e-07
COX8A	0.317382	0.000872342	0.00386281
ZNF467	0.317256	0.0238958	0.0579532
PSMD7	0.317169	1.03728e-07	2.14143e-06
SPR	0.317083	6.81594e-05	0.000467272
ALDH4A1	0.317028	0.0017306	0.00679588
DERA	0.316996	0.000123845	0.000772931
EGFL7	0.316918	0.00771247	0.0231733
LOC81691	0.316857	0.0299682	0.0696133
PSRC1	0.316791	0.149205	0.250775
SNHG8	0.316693	0.000288856	0.00155175
GPAA1	0.316553	3.52688e-05	0.000267989
ZP3	0.316259	0.00623403	0.0195329
IYD	0.316136	0.748021	0.827986
VARS2	0.316118	0.00142387	0.0057976
BPHL	0.316101	0.00268365	0.00972617
MRPL48	0.316045	0.000110077	0.000697457
KIAA0564	0.315987	0.000105439	0.00067362
CMC1	0.315906	0.000946279	0.00413795
WIBG	0.315825	5.55078e-05	0.000393637
CDCA8	0.315806	0.203724	0.318562
RPN2	0.315759	8.78732e-06	8.52869e-05
TLCD1	0.315639	0.00202447	0.00772818
TMEM223	0.315591	5.29955e-06	5.62434e-05
SUV39H2	0.315342	0.000389208	0.00199128
GDAP1	0.315239	0.0041871	0.0140394
NKX2-3	0.315148	0.0226578	0.0555369
LSM4	0.315083	4.65722e-06	5.04991e-05
PCDHA9	0.314997	0.107729	0.193901
LCN2	0.314951	0.392113	0.520837
SIAE	0.314778	0.0744014	0.144845
SH3TC2	0.3147	0.074047	0.144282
MLF1IP	0.314665	0.175718	0.284314
PCDHGB4	0.314421	0.60542	0.715562
DUS1L	0.3144	0.016732	0.0435494
SIRT7	0.314179	9.11088e-05	0.000594229
NIT1	0.314132	3.00356e-06	3.47558e-05
RAP1GAP2	0.314119	0.0269946	0.0638565
C20orf186	0.313984	0.161824	0.267043
CDYL	0.313973	6.65332e-06	6.77676e-05
ACRV1	0.313896	0.00599938	0.0189163
INTS7	0.313652	7.05224e-07	1.04317e-05
LYPD6	0.313469	0.651945	0.753745
SETDB1	0.31335	2.51559e-05	0.00020157
NCRNA00204B	0.313283	0.097962	0.180118
RHBDD3	0.313226	7.93535e-05	0.000531257
PPIB	0.313121	0.00191422	0.00739062
KIAA1377	0.313057	0.117442	0.207366
TMEM99	0.312962	0.0176711	0.0454724
BACE2	0.312936	0.383944	0.512747
PINX1	0.312924	0.000536918	0.00258549
MRPS16	0.312801	2.50889e-12	3.25569e-10
DRP2	0.312547	0.175159	0.283596
FDPS	0.312268	2.70939e-07	4.74534e-06
MRPS18B	0.312247	1.82426e-06	2.27708e-05
PIGT	0.312242	0.000123845	0.000772931
WDR67	0.311961	0.0484014	0.102703
POLR3H	0.311906	0.00659057	0.0204322
GCH1	0.31184	7.97891e-05	0.000533636
C9orf103	0.311651	0.00904873	0.0263716
MCM4	0.31162	0.289387	0.41677
COX6A1	0.311473	1.19918e-05	0.00011003
SLC1A5	0.31141	0.000266277	0.00145152
C6orf81	0.310937	0.0498429	0.105092
MLF2	0.310909	2.33364e-06	2.80936e-05
RANBP1	0.310857	0.0202	0.0507258
ANP32A	0.310802	5.12783e-08	1.19156e-06
SENP3	0.31078	2.04695e-09	8.66657e-08
PAQR6	0.310725	0.0860905	0.162397
FASTKD5	0.310691	1.54156e-05	0.000135652
MOGAT1	0.310689	8.75214e-05	0.000574393
LRRC7	0.310689	0.920655	0.949594
C11orf51	0.310186	2.17873e-05	0.000179694
NTHL1	0.31011	0.0162596	0.0425194
C12orf47	0.31003	9.96428e-06	9.45518e-05
FAM20B	0.309877	4.14458e-07	6.70107e-06
VPS52	0.309859	2.51471e-07	4.43547e-06
BCL9	0.309572	0.00313052	0.0110297
ANKAR	0.309358	0.010299	0.0292475
TRIM7	0.309162	0.179372	0.288798
MRPS9	0.309074	3.04303e-07	5.19315e-06
IRAK1	0.308981	0.00283377	0.0101761
SAP18	0.308898	0.000127873	0.000792869
CHST11	0.308748	0.111424	0.199132
CHUK	0.308637	2.09534e-06	2.57207e-05
P2RX5	0.30859	0.0171348	0.0443666
GALNT4	0.30857	0.0609064	0.123606
RPL13P5	0.308476	0.00139824	0.00571421
POGK	0.30833	0.00125705	0.00524117
HINT1	0.307638	2.75809e-06	3.23081e-05
ARHGAP11B	0.307332	0.0884342	0.165988
ICK	0.307149	0.00305162	0.0108223
LOC388789	0.306899	0.000206637	0.00117883
GTF2F2	0.306899	2.58607e-07	4.54131e-06
GSTM4	0.306705	0.00974193	0.0279596
KIAA0114	0.306613	0.00224294	0.00840638
DDX59	0.306516	1.54387e-08	4.51063e-07
C17orf58	0.306458	0.000424175	0.00213519
MRPL47	0.306401	0.00103557	0.00446299
RIOK1	0.306339	6.33235e-06	6.51961e-05
ZNF516	0.306336	0.00467309	0.0153724
FARSB	0.30586	2.65939e-07	4.66187e-06
GNPNAT1	0.305785	0.000190161	0.00110503
NCAPD2	0.305706	0.0133669	0.0362547
MELK	0.305614	0.233986	0.354536
ACBD5	0.305404	2.77064e-05	0.000219629
SLPI	0.305386	0.0372425	0.0831475
TUT1	0.305246	0.000653677	0.0030344
TMEM41B	0.305208	4.36011e-05	0.000322235
C2orf48	0.305203	0.138072	0.235872
PDHB	0.305191	0.000216112	0.00122345
MRPL28	0.304952	0.000125175	0.000779037
PPP1R14B	0.304713	0.000402326	0.00204374
EXOSC1	0.304684	2.79364e-06	3.26289e-05
NOTCH3	0.304666	0.00226923	0.0084922
KIAA0232	0.304501	0.000198926	0.00114464
ANAPC16	0.304469	1.83396e-05	0.000156223
C2orf3	0.304406	0.00297454	0.0105903
G6PC3	0.304341	8.73882e-05	0.000573707
CIDEC	0.304105	0.027637	0.0650681
UBE2M	0.304075	8.17794e-07	1.17744e-05
TUBB1	0.304002	0.306218	0.43425
CCDC150	0.303961	0.303129	0.43137
MED20	0.303844	1.5173e-05	0.000134167
ITPKC	0.303777	0.0209158	0.0520914
PIGC	0.303611	2.55036e-09	1.05302e-07
CDC73	0.303488	1.14771e-08	3.61196e-07
CPNE7	0.303296	0.69922	0.791369
PDE3B	0.303132	0.0511492	0.107349
GMDS	0.302894	0.0427365	0.0927202
EMG1	0.302875	8.61039e-06	8.3814e-05
MRPS33	0.302777	6.01193e-05	0.000421552
FUT10	0.302677	0.00820718	0.0243342
C1orf74	0.302613	2.21297e-05	0.000182066
YIPF6	0.302523	0.000580321	0.0027514
ADH4	0.30252	0.00342264	0.0118871
ACTR6	0.302475	1.30524e-07	2.61099e-06
ALPP	0.302245	0.145934	0.246291
POLR2K	0.302112	0.00123044	0.00515497
C13orf37	0.302073	0.00206654	0.00784083
SYT4	0.301902	0.0068003	0.0209298
C22orf27	0.301645	0.00237727	0.00880582
UQCRB	0.301564	4.04312e-05	0.000301484
APLN	0.301553	0.367922	0.497457
FASTKD1	0.301507	9.64587e-07	1.34799e-05
PPA2	0.301411	0.000880591	0.00389417
CCDC59	0.301375	0.00387469	0.0131642
DPM2	0.30096	0.00357359	0.0123129
KCNH6	0.300914	0.0273475	0.0645156
ZNF524	0.300717	0.00146754	0.0059319
PNPLA3	0.300694	0.879103	0.921821
NHEJ1	0.300595	3.29777e-06	3.7745e-05
TACC3	0.30052	0.115005	0.204108
ATP2B1	0.300372	0.00067278	0.00310935
HSPBP1	0.300348	0.00284188	0.0101997
NDUFA8	0.300231	1.61648e-07	3.11812e-06
C20orf30	0.299897	2.51031e-06	2.98964e-05
KLK12	0.299891	0.854866	0.90471
SERP1	0.299821	0.000421385	0.00212275
PSMB4	0.299641	1.95284e-05	0.000164526
AVEN	0.299616	1.29394e-05	0.000117323
LOC728875	0.299561	0.411746	0.541017
CHRNA7	0.29947	0.0793278	0.152446
GAN	0.299403	0.00502943	0.0163454
SSR2	0.299349	0.000235491	0.00130869
PTGES2	0.299339	4.03861e-06	4.48624e-05
PRR11	0.299247	0.489007	0.614418
TXN2	0.299014	0.000771423	0.0034823
ITPA	0.298938	1.92245e-05	0.000162102
NKAIN1	0.298915	0.0434512	0.0940822
TUFM	0.298897	1.23601e-06	1.64099e-05
PPP3R1	0.298774	4.96239e-12	5.69933e-10
TMEM14C	0.298716	2.49618e-05	0.000200336
TMEM147	0.298678	0.000442739	0.00220916
UGGT1	0.298649	1.3736e-06	1.78479e-05
PARD3	0.298616	0.000119511	0.000749153
NCAPG2	0.298581	0.0118468	0.0328405
STRAP	0.298572	0.000300806	0.00160687
JAGN1	0.298543	9.53039e-06	9.11705e-05
TBL1X	0.298378	0.00376836	0.0128796
TBRG4	0.298336	0.00462229	0.0152303
GRB14	0.298277	0.178806	0.288096
MEIS2	0.298187	0.0152763	0.0404506
UBE2Q1	0.298152	1.81924e-07	3.42332e-06
SPA17	0.29807	0.00294085	0.0104946
TDO2	0.298016	0.359152	0.489036
RAB40B	0.297938	0.0228291	0.0558746
FAM50B	0.297736	0.00162056	0.00643588
C15orf24	0.297711	2.33686e-05	0.000189914
ILF2	0.297617	7.08405e-07	1.04555e-05
C2orf79	0.297533	0.00073092	0.00332879
ZNF76	0.297476	0.000193489	0.0011198
ELAC2	0.297428	1.49128e-07	2.91887e-06
NSL1	0.297317	3.56738e-05	0.000270245
CISD1	0.297268	3.30546e-05	0.000254454
RPS16	0.29726	0.00274595	0.00991061
KPNA2	0.297237	0.0264552	0.0628111
ASCC1	0.297233	1.90742e-05	0.000161312
C11orf49	0.297198	0.000509684	0.00247522
NOP10	0.297144	3.26779e-05	0.000252429
TST	0.297004	0.0492023	0.104082
RAB17	0.296726	0.00234301	0.00870798
CCDC24	0.29666	0.040291	0.0885335
PCID2	0.296495	7.10557e-06	7.13556e-05
XRCC6	0.296439	7.43339e-06	7.40523e-05
FLJ35220	0.296414	0.0118763	0.0329038
NOX5	0.296355	0.356308	0.486842
BOLA3	0.296044	0.000170108	0.00100874
ANKRD5	0.29597	0.00149433	0.00601707
CMAS	0.295892	0.000714824	0.00327039
GLE1	0.295869	0.000109095	0.000692333
CHEK2	0.295819	0.527381	0.648605
IMP4	0.295804	1.71522e-05	0.000147937
NCRNA00081	0.295691	3.23052e-05	0.000250316
COX5B	0.295658	0.0020787	0.00787801
KIF15	0.295653	0.39648	0.525067
PSPC1	0.295612	3.74807e-05	0.000282327
SCARNA12	0.295368	0.00261119	0.00951187
TMEM208	0.295205	0.00218479	0.00821772
C15orf40	0.294806	1.56618e-05	0.000137455
EPS8	0.294796	0.474576	0.601009
FAM195A	0.294671	0.00603818	0.0190147
NUDT17	0.294482	0.0114702	0.0319962
MUC1	0.294475	0.0374021	0.08342
CLVS1	0.294326	0.0106518	0.0300531
GPR152	0.294298	0.204988	0.320037
ERLIN1	0.294158	1.91492e-05	0.000161672
PRSS16	0.294157	0.0329311	0.0752624
PTRH2	0.294041	0.000911461	0.00400498
PKP3	0.293901	0.00791526	0.0236759
SNORA57	0.293701	0.0458436	0.0983298
CBLC	0.293699	0.00509805	0.0165255
IFNE	0.293506	0.354446	0.48532
C2orf28	0.293504	0.000156943	0.00094241
SNUPN	0.29321	2.01993e-08	5.57545e-07
EIF4B	0.292769	1.61018e-05	0.000140638
FAM157A	0.292599	0.290782	0.418297
HELLS	0.292568	0.472957	0.599491
FAM164C	0.29255	0.0652445	0.130607
CYCS	0.292538	0.0011396	0.0048311
CDH16	0.292527	0.215069	0.332092
CCDC25	0.29252	0.000115732	0.000728207
C17orf75	0.292446	0.000690194	0.00317661
RHBG	0.292171	0.434229	0.562919
LOC149134	0.291975	0.211287	0.327722
PYGO2	0.291919	8.89514e-06	8.6166e-05
MRPS5	0.291764	9.48669e-09	3.10282e-07
SFXN2	0.291681	0.00716919	0.0218631
RRP15	0.291635	1.91492e-05	0.000161672
NFKBIB	0.291486	0.0024972	0.00916146
PLIN5	0.291479	0.548146	0.666554
KBTBD11	0.291154	0.341123	0.471765
TARBP1	0.29109	0.00350418	0.0121197
C20orf54	0.291051	0.0259836	0.0619342
OAT	0.291019	0.246763	0.36947
GSDMC	0.291017	0.105276	0.190564
SDSL	0.29085	0.0106013	0.0299274
RNASEH1	0.290679	0.000973197	0.00423435
TRIB3	0.290333	0.0141038	0.0379289
RBM34	0.29015	1.37206e-09	6.2175e-08
DEPDC1B	0.290124	0.271853	0.397739
TARS2	0.290102	4.89648e-06	5.27216e-05
GOT1	0.289993	0.00147642	0.00595936
MAPKAPK5	0.289761	1.8562e-06	2.3083e-05
SLC36A4	0.289498	0.0118468	0.0328405
ALDH9A1	0.28944	3.7634e-07	6.19504e-06
MAFK	0.289436	0.0309066	0.0714528
POLR1D	0.289376	7.34258e-06	7.32571e-05
JTB	0.289061	0.000482162	0.00236049
MEF2D	0.288961	0.000453046	0.00225159
ARG2	0.288954	0.00304297	0.0107954
FZD3	0.28893	0.0180084	0.0461857
E2F5	0.288919	0.0308388	0.0713289
XPNPEP3	0.28884	3.32585e-06	3.7936e-05
UCN3	0.288648	0.174566	0.283063
EIF4EBP1	0.288415	0.415741	0.544834
TEAD4	0.288412	0.000572867	0.00272187
C9orf30	0.288371	8.03733e-05	0.000537184
ITPK1	0.288105	0.000183668	0.00107291
DLAT	0.287937	0.00018495	0.0010785
PROZ	0.287696	0.009683	0.0278545
CPLX1	0.287678	0.28582	0.412914
RPP25	0.287551	0.00808091	0.024049
NDUFB3	0.287446	1.8322e-06	2.28556e-05
UBE2G1	0.287367	2.04648e-07	3.76583e-06
AARS	0.287282	3.96735e-05	0.000296831
ZNRF1	0.28725	1.24695e-06	1.65136e-05
CEACAM19	0.287021	0.0374021	0.08342
SNHG9	0.286988	0.0505276	0.106289
DSTN	0.286895	6.66703e-05	0.000458637
GPR62	0.286816	0.484759	0.610386
SFTA2	0.286755	0.507024	0.630671
TDG	0.286604	0.00709445	0.021665
URB1	0.286592	0.0559066	0.115334
OBSCN	0.28656	0.27839	0.404783
HSPA1B	0.286468	0.000331625	0.00174676
CORT	0.286441	0.0042535	0.014231
TNK1	0.286439	0.0139332	0.0375562
CDK8	0.286427	0.001842	0.00715879
TIMM8B	0.286409	0.00359365	0.0123671
NUP35	0.286314	1.01677e-05	9.6026e-05
TSPAN1	0.286256	0.819527	0.881503
CYP3A5	0.286117	0.517716	0.640225
GREB1	0.286063	0.0578408	0.118614
EXOSC6	0.286052	6.64251e-05	0.000457265
AKT1S1	0.285968	9.30842e-07	1.31e-05
KRT8	0.285912	0.206851	0.322443
B3GALNT2	0.285899	1.96051e-05	0.000164963
LOC100129387	0.285683	0.0357548	0.0804554
FKBP3	0.285635	0.000261787	0.00143212
NRN1L	0.285584	0.0401276	0.0882578
TSG101	0.285468	1.20195e-08	3.7531e-07
TRAPPC2L	0.28545	0.00492137	0.0160595
PTER	0.285435	0.000203098	0.00116329
NHLRC2	0.285235	0.00147197	0.00594502
URB2	0.285123	7.72097e-05	0.00051969
NQO2	0.285008	0.000605174	0.00284627
MTHFS	0.284969	1.07585e-05	0.000100796
GNS	0.284957	0.000353393	0.00184392
HRH2	0.284883	0.297419	0.425547
TSTD1	0.284782	0.00208481	0.00789966
EBP	0.284558	0.152686	0.255295
MDH2	0.284557	3.75963e-06	4.22093e-05
TNPO1	0.284539	2.01499e-05	0.000168908
LRPPRC	0.284372	8.03396e-06	7.91328e-05
ATP5G2	0.284334	8.55195e-07	1.22423e-05
PPIL1	0.284297	0.000106581	0.00067983
NUDT16P1	0.284257	0.00198904	0.00761475
PBLD	0.284194	0.0856916	0.161767
B3GALT4	0.284036	0.000917181	0.00402303
CAGE1	0.283962	0.00310261	0.0109526
LOC150381	0.283872	0.0135644	0.0366858
BCKDHA	0.283815	0.000375242	0.00193319
CYP51A1	0.283775	0.00720683	0.0219545
PTPLAD1	0.283463	0.000192151	0.00111432
TMEM91	0.283429	0.420263	0.549247
C13orf34	0.283196	0.0601872	0.122383
SFTPD	0.282979	0.676062	0.773571
AACS	0.282887	0.000460545	0.00227304
EXOSC8	0.282791	7.61824e-06	7.56675e-05
LOC100133161	0.282633	0.194851	0.308159
RG9MTD1	0.282589	3.9975e-05	0.000298863
CLDND2	0.282565	0.00708772	0.0216609
TXNDC9	0.282483	1.54461e-05	0.000135861
KIAA1524	0.282196	0.293384	0.421192
SNAPC5	0.281747	8.76323e-08	1.86501e-06
MRPS30	0.281681	0.00674891	0.0208037
DET1	0.281637	0.00122669	0.00514138
SNHG6	0.281504	0.00077387	0.00348861
NHP2L1	0.281485	0.00646974	0.0201325
UQCRQ	0.281482	0.000269922	0.00146739
EIF4A1	0.281296	5.23174e-07	8.10474e-06
PAIP2B	0.281218	0.0932758	0.173269
EPB49	0.281121	0.0576104	0.118202
ALKBH2	0.280915	0.0133997	0.036314
QDPR	0.28079	0.00193696	0.00746112
CHCHD8	0.280789	0.0013814	0.00565231
NDUFAB1	0.280622	0.000723981	0.00330472
NENF	0.280424	0.00129599	0.00536767
CD46	0.280365	0.00140674	0.00573954
PTPRN	0.280123	0.190706	0.303116
VPS45	0.280119	4.91694e-06	5.28565e-05
C1orf85	0.27998	4.93526e-05	0.0003576
[truncated: 17,985 more rows]
